# Supplementary material for: Bis(2-cyclo­hexyl­imino­methyl-4,6-disulfanylphenolato)zinc(II)
Source: Acta Crystallogr Sect E Struct Rep Online. 2009 Aug 19;65(Pt 9):m1089. doi: 10.1107/S1600536809032048 (PMC2970071; doi:10.1107/S1600536809032048)
Supplement: Supplementary file 1 [file e-65-m1089-sup1.cif]

##############################################################################
###                                                                        ###
###        Electronic paper (Acta Crystallographica Section E)             ###
###                                                                        ###
##############################################################################
#                                                                            #
# This CIF contains the data in a paper accepted for publication in Acta     #
# Crystallographica Section E. It conforms to the requirements of Notes      #
# for Authors for Section E, and has been peer reviewed under the auspices   #
# of the IUCr Commission on Journals.                                        #
#                                                                            #
# Full details of the Crystallographic Information File format               #
# are given in the paper "The Crystallographic Information File (CIF):       #
# a New Standard Archive File for Crystallography" by S. R. Hall, F. H.      #
# Allen and I. D. Brown [Acta Cryst. (1991), A47, 655-685].                  #
#                                                                            #
# The current version of the core CIF dictionary is obtainable from          #
# ftp://ftp.iucr.org/pub/cif_core.dic. The current version number is 2.4.    #
#                                                                            #
# Software is freely available for graphical display of the structure(s) in  #
# this CIF.  For information consult the CIF home page http://www.iucr.org/  #
# cif/home.html                                                              #
#                                                                            #
# This file may be used for bona fide research purposes within the           #
# scientific community so long as proper attribution is given to the journal # 
# article from which it was obtained.                                        #
#                                                                            #
##############################################################################
                                             
data_global
_audit_creation_method     'form.cif (version 2.0)'
_journal_data_validation_number     ?
_journal_date_recd_electronic     2009-08-12
_journal_date_accepted     2009-08-13
_journal_name_full     'Acta Crystallographica, Section E'
_journal_year     2009
_journal_volume     65
_journal_issue      9
_journal_page_first     m1089
_journal_page_last     m1089
_journal_paper_category     QM
_journal_coeditor_code     HB5044
_publ_contact_author_name     'Zeng, Qing-Fu'
_publ_contact_author_address
;
Engineering Research Center for Clean Production of Textile Dyeing and Printing
Ministry of Education
Wuhan 430073
People's Republic of China
;
_publ_contact_author_email     'qfzeng@wuse.edu.cn'
_publ_contact_author_fax     '0086-27-87611779'
_publ_contact_author_phone     '0086-27-87611779'
_publ_section_title
;
Bis(2-cyclohexyliminomethyl-4,6-disulfanylphenolato)zinc(II)
;
loop_
    _publ_author_name
    _publ_author_address
    'Chen, Wu'
;
Engineering Research Center for Clean Production of Textile Dyeing and Printing
Ministry of Education
Wuhan 430073
People's Republic of China
;
    'Xu, Di'
;
Engineering Research Center for Clean Production of Textile Dyeing and Printing
Ministry of Education
Wuhan 430073
People's Republic of China
;
    'Liu, Lian'
;
Engineering Research Center for Clean Production of Textile Dyeing and Printing
Ministry of Education
Wuhan 430073
People's Republic of China
;
    'Zeng, Qing-Fu'
;
Engineering Research Center for Clean Production of Textile Dyeing and Printing
Ministry of Education
Wuhan 430073
People's Republic of China
;
data_I
_audit_creation_method     SHELXL-97
_chemical_name_systematic
;
Bis(2-cyclohexyliminomethyl-4,6-disulfanylphenolato)zinc(II)
;
_chemical_name_common     ?
_chemical_formula_moiety     'C26 H32 N2 O2 S4 Zn'
_chemical_formula_sum     'C26 H32 N2 O2 S4 Zn'
_chemical_formula_iupac     '[Zn (C13 H16 N1 O1 S2)2]'
_chemical_formula_weight     598.15
_chemical_melting_point     ?
_symmetry_cell_setting     monoclinic
_symmetry_space_group_name_H-M     'P 21/c'
_symmetry_space_group_name_Hall     '-P 2ybc'
loop_
    _symmetry_equiv_pos_as_xyz
    'x, y, z'
    '-x, y+1/2, -z+1/2'
    '-x, -y, -z'
    'x, -y-1/2, z-1/2'
_cell_length_a     15.031(4)
_cell_length_b     12.663(3)
_cell_length_c     14.182(4)
_cell_angle_alpha     90.00
_cell_angle_beta     91.735(15)
_cell_angle_gamma     90.00
_cell_volume     2698.1(11)
_cell_formula_units_Z     4
_cell_measurement_reflns_used     25
_cell_measurement_theta_min     9
_cell_measurement_theta_max     12
_cell_measurement_temperature     296(2)
_exptl_crystal_description     block
_exptl_crystal_colour     colourless
_exptl_crystal_size_max     0.30
_exptl_crystal_size_mid     0.20
_exptl_crystal_size_min     0.20
_exptl_crystal_density_diffrn     1.473
_exptl_crystal_density_meas     ?
_exptl_crystal_density_method     'not measured'
_exptl_crystal_F_000     1248
_exptl_absorpt_coefficient_mu     1.247
_exptl_absorpt_correction_type     psi-scan
_exptl_absorpt_process_details     '(North <i>et al.</i>,  1968)'
_exptl_absorpt_correction_T_min     0.706
_exptl_absorpt_correction_T_max     0.789
_exptl_special_details
;
;
_diffrn_ambient_temperature     296(2)
_diffrn_radiation_type     MoK\a
_diffrn_radiation_wavelength     0.71073
_diffrn_radiation_source     'fine-focus sealed tube'
_diffrn_radiation_monochromator     graphite
_diffrn_measurement_device_type     'Enraf--Nonius CAD-4'
_diffrn_measurement_method     \w/2\q
_diffrn_detector_area_resol_mean     ?
_diffrn_reflns_number     14026
_diffrn_reflns_av_R_equivalents     0.0268
_diffrn_reflns_av_sigmaI/netI     0.0290
_diffrn_reflns_theta_min     2.10
_diffrn_reflns_theta_max     25.00
_diffrn_reflns_theta_full     25.00
_diffrn_measured_fraction_theta_max     0.999
_diffrn_measured_fraction_theta_full     0.999
_diffrn_reflns_limit_h_min     -17
_diffrn_reflns_limit_h_max     11
_diffrn_reflns_limit_k_min     -15
_diffrn_reflns_limit_k_max     14
_diffrn_reflns_limit_l_min     -16
_diffrn_reflns_limit_l_max     16
_diffrn_standards_number     3
_diffrn_standards_interval_count     200
_diffrn_standards_interval_time     120
_diffrn_standards_decay_%     1
_refine_special_details
;
Refinement of <i>F</i>^2^ against ALL reflections. The weighted <i>R</i>-factor
<i>wR</i> and goodness of fit <i>S</i> are based on <i>F</i>^2^, conventional
<i>R</i>-factors <i>R</i> are based on <i>F</i>, with <i>F</i> set to zero for
negative <i>F</i>^2^. The threshold expression of <i>F</i>^2^ >
\s(<i>F</i>^2^) is used only for calculating <i>R</i>-factors(gt) <i>etc</i>.
and is not relevant to the choice of reflections for refinement.
<i>R</i>-factors based on <i>F</i>^2^ are statistically about twice as large
as those based on <i>F</i>, and <i>R</i>- factors based on ALL data will be
even larger.
;
_reflns_number_total     4746
_reflns_number_gt     3839
_reflns_threshold_expression     I>2\s(I)
_refine_ls_structure_factor_coef     Fsqd
_refine_ls_matrix_type     full
_refine_ls_R_factor_all     0.0558
_refine_ls_R_factor_gt     0.0451
_refine_ls_wR_factor_gt     0.1322
_refine_ls_wR_factor_ref     0.1411
_refine_ls_goodness_of_fit_ref     1.035
_refine_ls_restrained_S_all     1.045
_refine_ls_number_reflns     4746
_refine_ls_number_parameters     320
_refine_ls_number_restraints     6
_refine_ls_hydrogen_treatment     constr
_refine_ls_weighting_scheme     calc
_refine_ls_weighting_details
         'calc w=1/[\s^2^(Fo^2^)+(0.0766P)^2^+2.9389P] where P=(Fo^2^+2Fc^2^)/3'
_atom_sites_solution_hydrogens     geom
_atom_sites_solution_primary     direct
_atom_sites_solution_secondary     difmap
_refine_ls_shift/su_max     0.013
_refine_ls_shift/su_mean     0.000
_refine_diff_density_max     0.578
_refine_diff_density_min     -0.564
_refine_ls_extinction_method     none
_refine_ls_extinction_coef     ?
loop_
    _atom_type_symbol
    _atom_type_description
    _atom_type_scat_dispersion_real
    _atom_type_scat_dispersion_imag
    _atom_type_scat_source
    'C' 'C' 0.0033 0.0016
                         'International Tables Vol C Tables 4.2.6.8 and 6.1.1.4'
    'H' 'H' 0.0000 0.0000
                         'International Tables Vol C Tables 4.2.6.8 and 6.1.1.4'
    'N' 'N' 0.0061 0.0033
                         'International Tables Vol C Tables 4.2.6.8 and 6.1.1.4'
    'O' 'O' 0.0106 0.0060
                         'International Tables Vol C Tables 4.2.6.8 and 6.1.1.4'
    'S' 'S' 0.1246 0.1234
                         'International Tables Vol C Tables 4.2.6.8 and 6.1.1.4'
    'Zn' 'Zn' 0.2839 1.4301
                         'International Tables Vol C Tables 4.2.6.8 and 6.1.1.4'
_computing_data_collection     'CAD-4 Software (Enraf--Nonius, 1989)'
_computing_cell_refinement     'CAD-4 Software (Enraf--Nonius, 1989)'
_computing_data_reduction     'XCAD4 (Harms & Wocadlo, 1995)'
_computing_structure_solution     'SHELXS97 (Sheldrick, 2008)'
_computing_structure_refinement     'SHELXL97 (Sheldrick, 2008)'
_computing_molecular_graphics     'SHELXTL (Sheldrick, 2008)'
_computing_publication_material     'SHELXTL (Sheldrick, 2008)'
loop_
    _atom_site_type_symbol
    _atom_site_label
    _atom_site_fract_x
    _atom_site_fract_y
    _atom_site_fract_z
    _atom_site_U_iso_or_equiv
    _atom_site_adp_type
    _atom_site_calc_flag
    _atom_site_refinement_flags
    _atom_site_occupancy
    _atom_site_disorder_assembly
    _atom_site_disorder_group
    C C8 0.8408(2) 0.3618(3) 0.5588(2) 0.0389(8) Uani d . 1 . .
    C C10 0.6332(2) 0.2572(3) 0.8300(3) 0.0393(8) Uani d . 1 . .
    H H10 0.6150 0.3068 0.7800 0.047 Uiso calc R 1 . .
    C C11 0.6548(2) -0.0326(3) 0.7702(2) 0.0389(8) Uani d . 1 . .
    C C12 0.7190(2) -0.0464(3) 0.6999(3) 0.0399(8) Uani d . 1 . .
    C C13 0.6325(2) 0.0695(3) 0.8077(3) 0.0407(8) Uani d . 1 . .
    H H13 0.5907 0.0704 0.8548 0.049 Uiso calc R 1 . .
    C C14 0.7450(3) 0.5405(3) 0.5026(3) 0.0465(9) Uani d . 1 . .
    H H14 0.7134 0.6007 0.4845 0.056 Uiso calc R 1 . .
    C C15 0.7538(2) 0.3763(3) 0.5942(2) 0.0390(8) Uani d . 1 . .
    C C16 0.6116(3) -0.1202(3) 0.8080(3) 0.0457(9) Uani d . 1 . .
    H H16 0.5697 -0.1103 0.8542 0.055 Uiso calc R 1 . .
    C C17 0.5281(3) 0.3530(4) 0.9314(3) 0.0577(11) Uani d . 1 . .
    H H17A 0.5101 0.3975 0.8786 0.069 Uiso calc R 1 . .
    H H17B 0.4778 0.3459 0.9722 0.069 Uiso calc R 1 . .
    C C18 0.6302(3) -0.2196(3) 0.7780(3) 0.0480(9) Uani d . 1 . .
    C C19 0.8761(3) 0.4349(3) 0.4953(3) 0.0472(9) Uani d . 1 . .
    H H19 0.9325 0.4239 0.4717 0.057 Uiso calc R 1 . .
    C C20 0.7118(3) 0.3063(3) 0.8838(3) 0.0481(9) Uani d . 1 . .
    H H20A 0.7607 0.3161 0.8416 0.058 Uiso calc R 1 . .
    H H20B 0.7317 0.2591 0.9340 0.058 Uiso calc R 1 . .
    C C21 0.7095(2) 0.4694(3) 0.5638(3) 0.0424(8) Uani d . 1 . .
    C C22 0.5545(2) 0.2448(3) 0.8952(3) 0.0464(9) Uani d . 1 . .
    H H22A 0.5046 0.2128 0.8609 0.056 Uiso calc R 1 . .
    H H22B 0.5710 0.1992 0.9478 0.056 Uiso calc R 1 . .
    C C23 0.6903(3) -0.2364(3) 0.7077(3) 0.0520(10) Uani d . 1 . .
    H H23 0.7020 -0.3044 0.6866 0.062 Uiso calc R 1 . .
    C C24 0.8283(3) 0.5214(3) 0.4682(3) 0.0501(10) Uani d . 1 . .
    C C25 0.8969(2) 0.2760(3) 0.5893(3) 0.0460(9) Uani d . 1 . .
    H H25 0.9546 0.2760 0.5675 0.055 Uiso calc R 1 . .
    C C26 0.7325(3) -0.1511(3) 0.6696(3) 0.0497(9) Uani d . 1 . .
    C C29 0.6047(3) 0.4040(4) 0.9854(3) 0.0651(12) Uani d . 1 . .
    H H29A 0.6191 0.3626 1.0414 0.078 Uiso calc R 1 . .
    H H29B 0.5872 0.4740 1.0056 0.078 Uiso calc R 1 . .
    C C31 0.9466(3) 0.1246(3) 0.6765(4) 0.0587(11) Uani d . 1 . .
    H H31 0.9164 0.0617 0.6999 0.070 Uiso calc R 1 . .
    C C32 0.6862(3) 0.4125(3) 0.9258(3) 0.0644(12) Uani d . 1 . .
    H H32A 0.7356 0.4393 0.9643 0.077 Uiso calc R 1 . .
    H H32B 0.6745 0.4626 0.8751 0.077 Uiso calc R 1 . .
    C C33 0.9997(4) 0.1702(4) 0.7576(4) 0.0823(16) Uani d . 1 . .
    H H33A 0.9601 0.1895 0.8075 0.099 Uiso calc R 1 . .
    H H33B 1.0298 0.2337 0.7372 0.099 Uiso calc R 1 . .
    C C34 1.1256(3) 0.0495(5) 0.7212(4) 0.0892(17) Uani d . 1 . .
    H H34A 1.1637 -0.0058 0.7471 0.107 Uiso calc R 1 . .
    H H34B 1.1634 0.1060 0.6994 0.107 Uiso calc R 1 . .
    C C35 1.0070(4) 0.0888(6) 0.6008(4) 0.107(2) Uani d U 1 . .
    H H35A 1.0392 0.1489 0.5767 0.129 Uiso calc R 1 . .
    H H35B 0.9720 0.0583 0.5491 0.129 Uiso calc R 1 . .
    C C36 1.0692(4) 0.0900(5) 0.7957(4) 0.102(2) Uani d . 1 . .
    H H36A 1.1064 0.1237 0.8440 0.122 Uiso calc R 1 . .
    H H36B 1.0387 0.0315 0.8247 0.122 Uiso calc R 1 . .
    C C37 1.0730(5) 0.0069(6) 0.6402(5) 0.124(3) Uani d . 1 . .
    H H37A 1.0407 -0.0552 0.6600 0.149 Uiso calc R 1 . .
    H H37B 1.1128 -0.0143 0.5911 0.149 Uiso calc R 1 . .
    N N1 0.66375(19) 0.1590(2) 0.7834(2) 0.0378(6) Uani d . 1 . .
    N N2 0.87612(19) 0.1999(2) 0.6432(2) 0.0453(7) Uani d . 1 . .
    O O1 0.71582(17) 0.31273(19) 0.65115(19) 0.0460(6) Uani d . 1 . .
    O O2 0.76509(17) 0.02931(19) 0.66432(19) 0.0481(6) Uani d . 1 . .
    S S1 0.57697(10) -0.32763(9) 0.82770(9) 0.0706(4) Uani d . 1 . .
    H H1 0.6038 -0.3393 0.9076 0.106 Uiso calc R 1 . .
    S S2 0.80792(11) -0.17094(9) 0.58054(12) 0.0845(5) Uani d . 1 . .
    H H2 0.7681 -0.1853 0.5070 0.127 Uiso calc R 1 . .
    S S3 0.87207(8) 0.61165(11) 0.38901(9) 0.0714(4) Uani d . 1 . .
    H H3 0.8813 0.5694 0.3142 0.107 Uiso calc R 1 . .
    S S4 0.60444(7) 0.49280(9) 0.60717(10) 0.0643(3) Uani d . 1 . .
    H H4 0.5842 0.4215 0.6580 0.096 Uiso calc R 1 . .
    Zn Zn1 0.75466(3) 0.17547(3) 0.68717(3) 0.04322(17) Uani d . 1 . .
loop_
    _atom_site_aniso_label
    _atom_site_aniso_U_11
    _atom_site_aniso_U_22
    _atom_site_aniso_U_33
    _atom_site_aniso_U_12
    _atom_site_aniso_U_13
    _atom_site_aniso_U_23
    C8 0.0371(19) 0.0402(19) 0.0397(18) -0.0044(15) 0.0040(14) -0.0043(15)
    C10 0.0411(19) 0.0360(18) 0.0413(18) 0.0088(15) 0.0077(15) -0.0006(15)
    C11 0.0378(18) 0.0349(18) 0.0438(19) -0.0001(14) -0.0010(15) 0.0021(15)
    C12 0.0380(18) 0.0345(18) 0.047(2) -0.0001(14) 0.0005(15) -0.0001(15)
    C13 0.0380(19) 0.042(2) 0.0429(19) 0.0027(15) 0.0079(15) 0.0031(15)
    C14 0.050(2) 0.042(2) 0.048(2) -0.0052(16) -0.0065(17) 0.0066(17)
    C15 0.043(2) 0.0346(18) 0.0392(18) -0.0041(15) 0.0018(15) -0.0030(15)
    C16 0.044(2) 0.045(2) 0.049(2) -0.0040(16) 0.0066(16) 0.0029(17)
    C17 0.053(2) 0.062(3) 0.059(3) 0.018(2) 0.014(2) -0.006(2)
    C18 0.053(2) 0.038(2) 0.053(2) -0.0064(17) 0.0002(18) 0.0067(17)
    C19 0.043(2) 0.052(2) 0.046(2) -0.0131(17) 0.0055(16) 0.0000(17)
    C20 0.045(2) 0.043(2) 0.056(2) 0.0041(16) 0.0034(17) -0.0026(18)
    C21 0.044(2) 0.0377(19) 0.046(2) 0.0011(15) 0.0013(16) -0.0031(16)
    C22 0.040(2) 0.050(2) 0.050(2) 0.0032(16) 0.0093(16) -0.0022(17)
    C23 0.059(2) 0.032(2) 0.064(3) -0.0017(17) 0.001(2) -0.0028(18)
    C24 0.054(2) 0.052(2) 0.043(2) -0.0160(18) -0.0063(17) 0.0120(18)
    C25 0.0343(19) 0.043(2) 0.061(2) -0.0053(16) 0.0097(16) -0.0027(18)
    C26 0.048(2) 0.043(2) 0.058(2) 0.0019(17) 0.0101(18) -0.0048(18)
    C29 0.071(3) 0.063(3) 0.061(3) 0.012(2) 0.008(2) -0.021(2)
    C31 0.034(2) 0.041(2) 0.101(3) 0.0021(16) 0.004(2) 0.009(2)
    C32 0.073(3) 0.051(3) 0.070(3) 0.001(2) 0.006(2) -0.017(2)
    C33 0.106(4) 0.085(4) 0.055(3) 0.034(3) -0.006(3) 0.004(3)
    C34 0.057(3) 0.110(5) 0.100(4) 0.027(3) -0.007(3) 0.025(4)
    C35 0.106(4) 0.138(5) 0.077(3) 0.078(4) -0.021(3) -0.032(3)
    C36 0.123(5) 0.110(5) 0.070(4) 0.041(4) -0.025(3) 0.015(3)
    C37 0.107(5) 0.155(7) 0.108(5) 0.093(5) -0.032(4) -0.044(5)
    N1 0.0361(15) 0.0359(16) 0.0417(16) 0.0047(12) 0.0059(12) -0.0004(13)
    N2 0.0348(16) 0.0352(16) 0.066(2) 0.0015(12) 0.0069(14) -0.0013(15)
    O1 0.0450(14) 0.0365(13) 0.0574(16) 0.0053(11) 0.0188(12) 0.0088(12)
    O2 0.0472(14) 0.0342(13) 0.0639(16) -0.0003(11) 0.0191(12) -0.0018(12)
    S1 0.0982(10) 0.0420(6) 0.0725(8) -0.0164(6) 0.0176(7) 0.0121(5)
    S2 0.1057(11) 0.0464(7) 0.1048(11) 0.0007(6) 0.0616(9) -0.0149(6)
    S3 0.0696(8) 0.0765(8) 0.0678(7) -0.0230(6) -0.0010(6) 0.0353(6)
    S4 0.0503(6) 0.0478(6) 0.0960(9) 0.0140(5) 0.0214(6) 0.0098(6)
    Zn1 0.0413(3) 0.0359(3) 0.0531(3) 0.00146(17) 0.01108(19) 0.00153(18)
_geom_special_details
;
All e.s.d.'s (except the e.s.d. in the dihedral angle between two l.s. planes)
are estimated using the full covariance matrix. The cell e.s.d.'s are taken
into account individually in the estimation of e.s.d.'s in distances, angles
and torsion angles; correlations between e.s.d.'s in cell parameters are only
used when they are defined by crystal symmetry. An approximate (isotropic)
treatment of cell e.s.d.'s is used for estimating e.s.d.'s involving l.s.
planes.
;
loop_
    _geom_bond_atom_site_label_1
    _geom_bond_atom_site_label_2
    _geom_bond_site_symmetry_2
    _geom_bond_distance
    _geom_bond_publ_flag
    C8 C19 . 1.408(5) ?
    C8 C15 . 1.426(5) ?
    C8 C25 . 1.434(5) ?
    C10 N1 . 1.488(4) ?
    C10 C20 . 1.520(5) ?
    C10 C22 . 1.532(5) ?
    C10 H10 . 0.9800 ?
    C11 C16 . 1.400(5) ?
    C11 C12 . 1.419(5) ?
    C11 C13 . 1.441(5) ?
    C12 O2 . 1.295(4) ?
    C12 C26 . 1.410(5) ?
    C13 N1 . 1.278(4) ?
    C13 H13 . 0.9300 ?
    C14 C21 . 1.370(5) ?
    C14 C24 . 1.379(6) ?
    C14 H14 . 0.9300 ?
    C15 O1 . 1.286(4) ?
    C15 C21 . 1.415(5) ?
    C16 C18 . 1.361(5) ?
    C16 H16 . 0.9300 ?
    C17 C29 . 1.509(6) ?
    C17 C22 . 1.519(5) ?
    C17 H17A . 0.9700 ?
    C17 H17B . 0.9700 ?
    C18 C23 . 1.382(6) ?
    C18 S1 . 1.745(4) ?
    C19 C24 . 1.359(6) ?
    C19 H19 . 0.9300 ?
    C20 C32 . 1.525(5) ?
    C20 H20A . 0.9700 ?
    C20 H20B . 0.9700 ?
    C21 S4 . 1.737(4) ?
    C22 H22A . 0.9700 ?
    C22 H22B . 0.9700 ?
    C23 C26 . 1.371(6) ?
    C23 H23 . 0.9300 ?
    C24 S3 . 1.745(4) ?
    C25 N2 . 1.275(5) ?
    C25 H25 . 0.9300 ?
    C26 S2 . 1.741(4) ?
    C29 C32 . 1.513(6) ?
    C29 H29A . 0.9700 ?
    C29 H29B . 0.9700 ?
    C31 N2 . 1.491(5) ?
    C31 C33 . 1.496(7) ?
    C31 C35 . 1.497(7) ?
    C31 H31 . 0.9800 ?
    C32 H32A . 0.9700 ?
    C32 H32B . 0.9700 ?
    C33 C36 . 1.542(7) ?
    C33 H33A . 0.9700 ?
    C33 H33B . 0.9700 ?
    C34 C36 . 1.467(8) ?
    C34 C37 . 1.476(9) ?
    C34 H34A . 0.9700 ?
    C34 H34B . 0.9700 ?
    C35 C37 . 1.530(7) ?
    C35 H35A . 0.9700 ?
    C35 H35B . 0.9700 ?
    C36 H36A . 0.9700 ?
    C36 H36B . 0.9700 ?
    C37 H37A . 0.9700 ?
    C37 H37B . 0.9700 ?
    Zn1 N1 . 1.971(3) y
    Zn1 N2 . 1.971(3) y
    Zn1 O1 . 1.899(2) y
    Zn1 O2 . 1.886(2) y
    S1 H1 . 1.2000 ?
    S2 H2 . 1.2000 ?
    S3 H3 . 1.2000 ?
    S4 H4 . 1.2000 ?
loop_
    _geom_angle_atom_site_label_1
    _geom_angle_atom_site_label_2
    _geom_angle_atom_site_label_3
    _geom_angle_site_symmetry_1
    _geom_angle_site_symmetry_3
    _geom_angle
    _geom_angle_publ_flag
    C19 C8 C15 . . 120.5(3) ?
    C19 C8 C25 . . 117.5(3) ?
    C15 C8 C25 . . 121.9(3) ?
    N1 C10 C20 . . 108.7(3) ?
    N1 C10 C22 . . 115.9(3) ?
    C20 C10 C22 . . 110.0(3) ?
    N1 C10 H10 . . 107.3 ?
    C20 C10 H10 . . 107.3 ?
    C22 C10 H10 . . 107.3 ?
    C16 C11 C12 . . 120.3(3) ?
    C16 C11 C13 . . 117.0(3) ?
    C12 C11 C13 . . 122.7(3) ?
    O2 C12 C26 . . 119.6(3) ?
    O2 C12 C11 . . 124.5(3) ?
    C26 C12 C11 . . 115.9(3) ?
    N1 C13 C11 . . 127.1(3) ?
    N1 C13 H13 . . 116.4 ?
    C11 C13 H13 . . 116.4 ?
    C21 C14 C24 . . 118.9(4) ?
    C21 C14 H14 . . 120.5 ?
    C24 C14 H14 . . 120.5 ?
    O1 C15 C21 . . 119.9(3) ?
    O1 C15 C8 . . 124.7(3) ?
    C21 C15 C8 . . 115.4(3) ?
    C18 C16 C11 . . 120.7(3) ?
    C18 C16 H16 . . 119.7 ?
    C11 C16 H16 . . 119.7 ?
    C29 C17 C22 . . 110.8(3) ?
    C29 C17 H17A . . 109.5 ?
    C22 C17 H17A . . 109.5 ?
    C29 C17 H17B . . 109.5 ?
    C22 C17 H17B . . 109.5 ?
    H17A C17 H17B . . 108.1 ?
    C16 C18 C23 . . 120.9(4) ?
    C16 C18 S1 . . 119.9(3) ?
    C23 C18 S1 . . 119.2(3) ?
    C24 C19 C8 . . 120.3(4) ?
    C24 C19 H19 . . 119.9 ?
    C8 C19 H19 . . 119.9 ?
    C10 C20 C32 . . 110.8(3) ?
    C10 C20 H20A . . 109.5 ?
    C32 C20 H20A . . 109.5 ?
    C10 C20 H20B . . 109.5 ?
    C32 C20 H20B . . 109.5 ?
    H20A C20 H20B . . 108.1 ?
    C14 C21 C15 . . 123.5(3) ?
    C14 C21 S4 . . 119.2(3) ?
    C15 C21 S4 . . 117.3(3) ?
    C17 C22 C10 . . 109.0(3) ?
    C17 C22 H22A . . 109.9 ?
    C10 C22 H22A . . 109.9 ?
    C17 C22 H22B . . 109.9 ?
    C10 C22 H22B . . 109.9 ?
    H22A C22 H22B . . 108.3 ?
    C26 C23 C18 . . 118.9(4) ?
    C26 C23 H23 . . 120.5 ?
    C18 C23 H23 . . 120.5 ?
    C19 C24 C14 . . 121.3(4) ?
    C19 C24 S3 . . 120.2(3) ?
    C14 C24 S3 . . 118.5(3) ?
    N2 C25 C8 . . 127.0(3) ?
    N2 C25 H25 . . 116.5 ?
    C8 C25 H25 . . 116.5 ?
    C23 C26 C12 . . 123.2(4) ?
    C23 C26 S2 . . 119.4(3) ?
    C12 C26 S2 . . 117.4(3) ?
    C17 C29 C32 . . 111.4(4) ?
    C17 C29 H29A . . 109.4 ?
    C32 C29 H29A . . 109.4 ?
    C17 C29 H29B . . 109.4 ?
    C32 C29 H29B . . 109.4 ?
    H29A C29 H29B . . 108.0 ?
    N2 C31 C33 . . 110.7(4) ?
    N2 C31 C35 . . 114.0(4) ?
    C33 C31 C35 . . 110.3(4) ?
    N2 C31 H31 . . 107.2 ?
    C33 C31 H31 . . 107.2 ?
    C35 C31 H31 . . 107.2 ?
    C29 C32 C20 . . 111.9(4) ?
    C29 C32 H32A . . 109.2 ?
    C20 C32 H32A . . 109.2 ?
    C29 C32 H32B . . 109.2 ?
    C20 C32 H32B . . 109.2 ?
    H32A C32 H32B . . 107.9 ?
    C31 C33 C36 . . 110.8(4) ?
    C31 C33 H33A . . 109.5 ?
    C36 C33 H33A . . 109.5 ?
    C31 C33 H33B . . 109.5 ?
    C36 C33 H33B . . 109.5 ?
    H33A C33 H33B . . 108.1 ?
    C36 C34 C37 . . 112.4(5) ?
    C36 C34 H34A . . 109.1 ?
    C37 C34 H34A . . 109.1 ?
    C36 C34 H34B . . 109.1 ?
    C37 C34 H34B . . 109.1 ?
    H34A C34 H34B . . 107.9 ?
    C31 C35 C37 . . 110.1(5) ?
    C31 C35 H35A . . 109.6 ?
    C37 C35 H35A . . 109.6 ?
    C31 C35 H35B . . 109.6 ?
    C37 C35 H35B . . 109.6 ?
    H35A C35 H35B . . 108.2 ?
    C34 C36 C33 . . 112.2(4) ?
    C34 C36 H36A . . 109.2 ?
    C33 C36 H36A . . 109.2 ?
    C34 C36 H36B . . 109.2 ?
    C33 C36 H36B . . 109.2 ?
    H36A C36 H36B . . 107.9 ?
    C34 C37 C35 . . 111.2(5) ?
    C34 C37 H37A . . 109.4 ?
    C35 C37 H37A . . 109.4 ?
    C34 C37 H37B . . 109.4 ?
    C35 C37 H37B . . 109.4 ?
    H37A C37 H37B . . 108.0 ?
    C13 N1 C10 . . 120.0(3) ?
    C13 N1 Zn1 . . 123.3(2) ?
    C10 N1 Zn1 . . 116.7(2) ?
    C25 N2 C31 . . 119.3(3) ?
    C25 N2 Zn1 . . 123.6(3) ?
    C31 N2 Zn1 . . 117.1(2) ?
    C15 O1 Zn1 . . 127.1(2) ?
    C12 O2 Zn1 . . 127.7(2) ?
    C18 S1 H1 . . 109.5 ?
    C26 S2 H2 . . 109.5 ?
    C24 S3 H3 . . 109.5 ?
    C21 S4 H4 . . 109.5 ?
    O2 Zn1 O1 . . 151.46(13) y
    O2 Zn1 N1 . . 94.46(11) y
    O1 Zn1 N1 . . 93.98(11) y
    O2 Zn1 N2 . . 90.96(12) y
    O1 Zn1 N2 . . 92.96(12) y
    N1 Zn1 N2 . . 154.63(14) y
