# Supplementary material for: Bis(2-cyclo­hexyl­imino­methyl-4,6-disulfanylphenolato)zinc(II)
Source: Acta Crystallogr Sect E Struct Rep Online. 2009 Aug 19;65(Pt 9):m1089. doi: 10.1107/S1600536809032048 (PMC2970071; doi:10.1107/S1600536809032048)
Supplement: Supplementary file 2 [file e-65-m1089-Isup2.hkl]

# 
# h,k,l, Fc-squared, Fo-squared, sigma(Fo-squared) and status flag 
# 
data_I
_shelx_title ' P21c in P2(1)/c' 
_shelx_refln_list_code          4 
_shelx_F_calc_maximum      371.17 
_exptl_crystal_F_000      1248.00 
_reflns_d_resolution_high  0.8410 
 
loop_ 
 _symmetry_equiv_pos_as_xyz 
 'x, y, z' 
 '-x, y+1/2, -z+1/2' 
 '-x, -y, -z' 
 'x, -y-1/2, z-1/2' 
 
_cell_length_a    15.0305 
_cell_length_b    12.6635 
_cell_length_c    14.1815 
_cell_angle_alpha  90.000 
_cell_angle_beta   91.735 
_cell_angle_gamma  90.000 
 
_shelx_F_squared_multiplier     1.000 
 
loop_ 
 _refln_index_h 
 _refln_index_k 
 _refln_index_l 
 _refln_F_squared_calc 
 _refln_F_squared_meas 
 _refln_F_squared_sigma 
 _refln_observed_status 
   2   0   0    43166.14    36944.10    854.36 o 
   3   0   0     4021.23     4050.95     67.38 o 
   4   0   0      612.70     1043.83     27.56 o 
   5   0   0      414.19      573.50     14.02 o 
   6   0   0    21140.86    19909.76    316.37 o 
   7   0   0     4095.05     4720.23     81.71 o 
   8   0   0    15485.75    15339.82    430.62 o 
   9   0   0      135.70      239.07     10.78 o 
  10   0   0     1108.64     1131.11     48.23 o 
  11   0   0      472.72      377.80     28.71 o 
  12   0   0      168.25      156.17     21.82 o 
  13   0   0       21.86       29.86     16.08 o 
  14   0   0     1153.28     1136.85     56.27 o 
  15   0   0        3.11      -12.63     16.08 o 
  16   0   0      811.16      857.80     55.12 o 
  17   0   0      541.71      523.64     45.93 o 
   1   1   0    13019.80    11460.34    259.52 o 
   2   1   0      600.91      686.32     11.19 o 
   3   1   0     9141.70    10040.60    154.86 o 
   4   1   0     5406.74     6607.85     76.62 o 
   5   1   0     9448.42     9460.08    110.43 o 
   6   1   0      614.89      651.12     14.89 o 
   7   1   0     4750.29     4856.60     75.17 o 
   8   1   0     1187.31     1252.91     19.82 o 
   9   1   0     7164.77     6823.97    146.29 o 
  10   1   0        0.60       13.78      7.68 o 
  11   1   0     1621.06     1573.44     46.51 o 
  12   1   0      318.61      327.74     20.69 o 
  13   1   0      769.84      744.47     94.74 o 
  14   1   0      400.51      347.05     23.51 o 
  15   1   0      438.08      385.22     42.49 o 
  16   1   0      362.08      384.22     27.19 o 
  17   1   0        2.73       -3.44     13.80 o 
   1   2   0     2179.12     2275.75     92.44 o 
   2   2   0     1525.45     1400.14     25.37 o 
   3   2   0      604.46      903.45     11.10 o 
   4   2   0     7451.61     7248.93     74.21 o 
   5   2   0      164.03      225.23      7.79 o 
   6   2   0      102.95       55.70      4.05 o 
   7   2   0       51.86       85.04      4.69 o 
   8   2   0       22.65       43.85      4.18 o 
   9   2   0     1660.42     1823.48     27.67 o 
  10   2   0     1079.44      987.52     32.07 o 
  11   2   0      321.56      295.23     18.68 o 
  12   2   0      101.76      107.29     15.01 o 
  13   2   0       67.70       52.72     13.38 o 
  14   2   0        3.63        7.79     11.28 o 
  15   2   0      508.86      482.59     28.38 o 
  16   2   0      304.19      307.96     25.17 o 
  17   2   0        2.35        6.32     13.80 o 
   1   3   0     1340.84     1401.76     19.52 o 
   2   3   0     8819.00     8527.62     96.57 o 
   3   3   0      535.06      623.35     11.89 o 
   4   3   0       11.14       -0.18      2.03 o 
   5   3   0        0.83        1.70      2.47 o 
   6   3   0     4063.35     4280.93     47.79 o 
   7   3   0     2000.88     2110.96     27.16 o 
   8   3   0        9.13        4.19      3.86 o 
   9   3   0      686.22      708.29     16.56 o 
  10   3   0       13.33       14.71      7.29 o 
  11   3   0       18.74       25.52      8.60 o 
  12   3   0      682.54      634.69     21.62 o 
  13   3   0       75.49       69.37     10.57 o 
  14   3   0       78.78       77.17     11.65 o 
  15   3   0        3.97        0.88     10.62 o 
  16   3   0       27.87       20.01     14.19 o 
  17   3   0        0.84        0.59     14.19 o 
   0   4   0     2138.51     1929.23     51.67 o 
   1   4   0     3322.27     4228.50     51.55 o 
   2   4   0        3.45       14.69      6.46 o 
   3   4   0     2962.27     3578.36     40.26 o 
   4   4   0     1450.81     1575.45     21.19 o 
   5   4   0        0.07       10.70      2.91 o 
   6   4   0       31.79       63.97      4.91 o 
   7   4   0      284.65      318.80      9.16 o 
   8   4   0      310.91      271.81      8.98 o 
   9   4   0      152.63      154.30      8.76 o 
  10   4   0     1076.19     1230.56     24.39 o 
  11   4   0      377.66      415.57     17.72 o 
  12   4   0      246.90      247.57     15.86 o 
  13   4   0       99.56       84.36     11.49 o 
  14   4   0       12.12       17.05      8.91 o 
  15   4   0      145.99       96.57     18.95 o 
  16   4   0      103.25      103.68     18.97 o 
  17   4   0        2.90       -2.87     13.80 o 
   1   5   0      616.02      463.87     13.68 o 
   2   5   0      258.97      205.98      9.45 o 
   3   5   0    12345.95    12598.29    128.36 o 
   4   5   0     5229.94     5403.39     59.66 o 
   5   5   0     1194.50     1003.03     15.12 o 
   6   5   0      170.99      204.36      6.82 o 
   7   5   0       46.46       22.89      4.29 o 
   8   5   0      472.33      528.64     12.85 o 
   9   5   0     3132.48     3024.46     44.93 o 
  10   5   0       62.17       72.25      7.88 o 
  11   5   0     1927.31     1991.01     66.27 o 
  12   5   0      187.39      202.59     14.51 o 
  13   5   0      936.92      901.88     27.63 o 
  14   5   0        5.65       -1.53      8.94 o 
  15   5   0       95.53      108.37     18.15 o 
  16   5   0       47.51       28.49     14.87 o 
   0   6   0    23966.30    24427.29    561.53 o 
   1   6   0     1271.82     1530.06     29.53 o 
   2   6   0    11489.98    11510.01    133.04 o 
   3   6   0      949.79     1010.59     19.36 o 
   4   6   0     8667.47     8179.42     87.69 o 
   5   6   0     5379.01     5686.82     63.86 o 
   6   6   0     5202.71     4852.01     51.25 o 
   7   6   0        9.29       10.89      3.86 o 
   8   6   0      391.92      357.45     11.56 o 
   9   6   0      378.82      381.38     14.14 o 
  10   6   0      487.41      534.77     20.88 o 
  11   6   0      253.44      244.38     13.43 o 
  12   6   0     2647.29     2658.12     51.86 o 
  13   6   0       20.17       12.55      9.61 o 
  14   6   0      557.82      550.82     30.82 o 
  15   6   0       40.53       26.41     14.62 o 
  16   6   0       11.03       -4.02     13.21 o 
   1   7   0     3677.40     3266.42     53.57 o 
   2   7   0      425.80      400.58     18.99 o 
   3   7   0     5931.56     5530.71     70.56 o 
   4   7   0     2413.44     2569.02     34.19 o 
   5   7   0     1351.11     1225.12     20.88 o 
   6   7   0      678.80      796.05     17.46 o 
   7   7   0     5371.36     5352.82     57.16 o 
   8   7   0        0.81        8.35      7.09 o 
   9   7   0     3348.97     3246.86     58.34 o 
  10   7   0      750.07      740.37     20.45 o 
  11   7   0       11.19       11.05      6.96 o 
  12   7   0     1350.29     1358.63     34.58 o 
  13   7   0      271.99      266.35     23.13 o 
  14   7   0       52.40       44.21     15.43 o 
  15   7   0      139.99      107.19     19.07 o 
   0   8   0     2606.18     2395.42     81.53 o 
   1   8   0       95.04       82.59     12.18 o 
   2   8   0     5339.46     5185.99     79.79 o 
   3   8   0       36.79       34.30      7.38 o 
   4   8   0     6148.93     5974.35     98.17 o 
   5   8   0       90.57      107.46      7.37 o 
   6   8   0     1003.32      939.32     17.25 o 
   7   8   0      147.46      160.19      7.91 o 
   8   8   0      229.94      233.14      9.56 o 
   9   8   0      779.74      775.56     28.34 o 
  10   8   0      184.73      175.50     16.41 o 
  11   8   0       63.48       70.37      9.79 o 
  12   8   0      257.34      280.60     25.26 o 
  13   8   0      319.29      268.30     30.43 o 
  14   8   0       16.85      -10.33     12.99 o 
  15   8   0       94.54       77.10     26.99 o 
   1   9   0     1231.54     1108.44     37.35 o 
   2   9   0        1.94        3.44      6.76 o 
   3   9   0     1850.06     1909.89     39.45 o 
   4   9   0     1008.34      976.00     19.62 o 
   5   9   0       37.39       43.02      6.38 o 
   6   9   0      368.76      361.28     11.39 o 
   7   9   0      655.19      628.62     14.96 o 
   8   9   0       26.53       28.61      6.70 o 
   9   9   0      230.23      291.04     15.08 o 
  10   9   0        8.65       -1.58      6.77 o 
  11   9   0        1.49       -9.70      6.98 o 
  12   9   0        9.58        2.45     14.93 o 
  13   9   0       16.30       18.24     13.73 o 
  14   9   0        7.90       23.54     15.43 o 
   0  10   0        0.15        1.15     14.93 o 
   1  10   0       53.92       60.33     19.52 o 
   2  10   0      220.11      194.66     18.68 o 
   3  10   0        0.16      -10.01      7.66 o 
   4  10   0      629.71      625.86     18.80 o 
   5  10   0        8.99        4.18      5.73 o 
   6  10   0      263.10      247.76     10.49 o 
   7  10   0       47.22       38.26      6.50 o 
   8  10   0      124.54      110.60     10.45 o 
   9  10   0       58.45       46.29      9.03 o 
  10  10   0      455.43      473.29     18.46 o 
  11  10   0      190.12      176.50     16.34 o 
  12  10   0       94.27       81.16     17.44 o 
  13  10   0       61.41       62.58     17.05 o 
   1  11   0        5.76      -10.78     20.67 o 
   2  11   0        1.60       -8.61     10.56 o 
   3  11   0       21.77       26.99     12.99 o 
   4  11   0       97.42       77.93      9.56 o 
   5  11   0      383.13      365.66     19.23 o 
   6  11   0        1.20       -1.88      5.42 o 
   7  11   0       23.52       22.77     10.70 o 
   8  11   0      550.71      586.28     22.68 o 
   9  11   0     1350.91     1353.31     47.50 o 
  10  11   0        2.12       -1.23     18.95 o 
  11  11   0      124.41      128.74     19.07 o 
  12  11   0       32.58       16.08     20.67 o 
   0  12   0     1870.25     1730.53     78.09 o 
   1  12   0      621.87      655.92     34.07 o 
   2  12   0      115.28      141.84     19.07 o 
   3  12   0        5.21        0.23     13.78 o 
   4  12   0       95.73       99.55     17.44 o 
   5  12   0     1139.77     1060.50     32.21 o 
   6  12   0      389.26      426.93     23.63 o 
   7  12   0       41.60       60.16     12.76 o 
   8  12   0        3.30        9.76     11.86 o 
   9  12   0       19.80       51.67     22.97 o 
  10  12   0        7.94       19.52     20.67 o 
   1  13   0      301.26      283.74     25.57 o 
   2  13   0      514.25      473.56     34.45 o 
   3  13   0     1266.82     1269.19     48.31 o 
   4  13   0      167.52      191.22     22.32 o 
   5  13   0      650.60      629.88     37.75 o 
   6  13   0       35.36       17.67      9.53 o 
   7  13   0      980.91      945.50     56.84 o 
   8  13   0        0.21       21.82     21.82 o 
   9  13   0      493.30      613.21     50.53 o 
   0  14   0     1844.94     1860.30     87.27 o 
   1  14   0        5.16        0.95     13.73 o 
   2  14   0     1107.94     1109.30     67.18 o 
   3  14   0       36.36       22.97     21.24 o 
   4  14   0     1098.82     1132.86     47.50 o 
   5  14   0       13.07       28.69     11.40 o 
   6  14   0      536.58      568.99     27.37 o 
   1  15   0       33.74       54.35     18.15 o 
 -17   1   1       58.39       32.96     18.37 o 
 -16   1   1      133.87      161.06     19.88 o 
 -15   1   1       28.15       11.48     12.57 o 
 -14   1   1       27.29       22.97     13.78 o 
 -13   1   1        1.15       -3.94      9.31 o 
 -12   1   1        4.70        0.77      8.50 o 
 -11   1   1     1143.92     1139.42     44.21 o 
 -10   1   1      409.62      381.26     19.49 o 
  -9   1   1     1413.25     1215.84     28.03 o 
  -8   1   1      129.71       82.82      5.92 o 
  -7   1   1      164.56      272.91      9.56 o 
  -6   1   1      544.51      476.24     14.54 o 
  -5   1   1      291.52      344.28     11.02 o 
  -4   1   1     8382.55     8956.04    268.99 o 
  -3   1   1    16909.07    15806.59    455.03 o 
  -2   1   1      444.17      324.34     35.60 o 
  -1   1   1     8774.26     8674.69    112.89 o 
   0   1   1      908.86     1301.75     19.23 o 
   1   1   1     6867.65     7435.27    120.14 o 
   2   1   1     1001.92     1228.37     23.55 o 
   3   1   1     6089.18     6524.53     75.64 o 
   4   1   1    12392.10    13222.60    172.76 o 
   5   1   1       90.37       49.79      3.65 o 
   6   1   1      457.69      463.23     10.10 o 
   7   1   1     3863.90     3828.09     49.08 o 
   8   1   1     4948.34     5461.14     68.00 o 
   9   1   1     7498.19     7571.69     92.12 o 
  10   1   1       33.65       24.83      7.14 o 
  11   1   1      509.76      482.27     23.13 o 
  12   1   1      410.72      400.07     49.95 o 
  13   1   1        3.25       20.03     10.94 o 
  14   1   1       13.37       16.65     11.37 o 
  15   1   1      264.16      303.86     23.94 o 
  16   1   1       28.42       37.99     20.10 o 
  17   1   1       51.90       41.80     16.18 o 
 -17   2   1      306.90      289.93     41.91 o 
 -16   2   1      365.51      419.39     39.04 o 
 -15   2   1      765.06      825.24     36.51 o 
 -14   2   1      287.42      336.33     33.30 o 
 -13   2   1      138.96      164.34     17.05 o 
 -12   2   1      474.68      430.18     22.74 o 
 -11   2   1      736.51      672.20     27.19 o 
 -10   2   1     1574.95     1514.08     41.00 o 
  -9   2   1     8131.39     7745.73    110.11 o 
  -8   2   1      185.52      105.54      7.23 o 
  -7   2   1     5206.09     5623.88     80.61 o 
  -6   2   1     8319.19     8487.03    294.95 o 
  -5   2   1     3941.31     3989.80     57.76 o 
  -4   2   1    10138.85     9934.01    100.36 o 
  -3   2   1     2536.63     3205.30     38.10 o 
  -2   2   1     1699.88     2265.42     54.89 o 
  -1   2   1     2566.87     2350.57     81.46 o 
   0   2   1     4064.59     3719.44     89.57 o 
   1   2   1     1296.14     1032.49     17.67 o 
   2   2   1     3772.13     4837.61     66.38 o 
   3   2   1      474.90      438.86      9.01 o 
   4   2   1      358.14      194.89      5.31 o 
   5   2   1     1408.64     1530.10     22.71 o 
   6   2   1     1998.23     1940.46     33.31 o 
   7   2   1       29.21       61.99     15.15 o 
   8   2   1     1661.39     1549.37     29.87 o 
   9   2   1        1.31        3.13      3.71 o 
  10   2   1     4069.65     4002.23     64.24 o 
  11   2   1      560.11      571.77     40.77 o 
  12   2   1     5043.76     4694.44    179.71 o 
  13   2   1       18.41       11.02     10.94 o 
  14   2   1      156.81      139.44     24.69 o 
  15   2   1       17.59        8.61     12.18 o 
  16   2   1      363.91      398.96     28.00 o 
  17   2   1        1.26        8.04     14.62 o 
 -17   3   1       48.94       45.43     12.84 o 
 -16   3   1        5.12       10.98      9.75 o 
 -15   3   1     2432.60     2238.62     48.87 o 
 -14   3   1      302.67      272.13     19.22 o 
 -13   3   1     1207.34     1228.13     38.57 o 
 -12   3   1     1357.76     1339.15     32.39 o 
 -11   3   1      308.08      281.42     14.77 o 
 -10   3   1       19.37       19.23      6.83 o 
  -9   3   1     6667.84     6630.52     82.35 o 
  -8   3   1      344.19      263.50     11.54 o 
  -7   3   1     4205.04     4374.60     65.04 o 
  -6   3   1     6595.35     6403.89     61.81 o 
  -5   3   1     3263.94     4439.94     48.69 o 
  -4   3   1      525.16      472.35     10.16 o 
  -3   3   1      246.24      169.00      5.27 o 
  -2   3   1    10190.47    10268.36    133.21 o 
  -1   3   1    31666.97    31858.99    398.64 o 
   0   3   1    23593.17    23457.96    295.44 o 
   1   3   1     1658.90     1471.95     20.63 o 
   2   3   1       82.96      191.11      4.63 o 
   3   3   1     2665.07     2304.00     25.42 o 
   4   3   1     1410.14     1307.52     17.67 o 
   5   3   1     6758.28     6459.99     68.24 o 
   6   3   1       73.96      124.66      8.91 o 
   7   3   1     4503.86     4256.47     48.63 o 
   8   3   1       78.83       93.15      8.37 o 
   9   3   1     1074.55      945.20     18.25 o 
  10   3   1      460.89      423.09     13.42 o 
  11   3   1      451.46      388.83     20.19 o 
  12   3   1      358.78      328.83     16.05 o 
  13   3   1      729.01      791.45     25.32 o 
  14   3   1      668.97      670.38     24.11 o 
  15   3   1     1076.89     1124.60     89.57 o 
  16   3   1      225.55      185.61     21.92 o 
  17   3   1      385.04      393.09     30.43 o 
 -17   4   1      261.05      276.97     25.57 o 
 -16   4   1       64.48       82.32     13.33 o 
 -15   4   1        3.78       11.68      9.77 o 
 -14   4   1      403.31      433.55     20.58 o 
 -13   4   1       21.75        6.83      8.77 o 
 -12   4   1     1033.48      906.72     26.67 o 
 -11   4   1     1427.03     1340.16     31.92 o 
 -10   4   1     1620.08     1527.91     28.99 o 
  -9   4   1     6505.94     6556.20     82.38 o 
  -8   4   1     1028.60     1013.40     17.63 o 
  -7   4   1      280.83      278.34      7.39 o 
  -6   4   1     7267.88     7017.69     68.25 o 
  -5   4   1      461.15      324.86      8.66 o 
  -4   4   1     6576.11     6297.70     67.06 o 
  -3   4   1       40.03       26.13      3.48 o 
  -2   4   1      745.62      530.96     13.01 o 
  -1   4   1     5657.00     6784.77     79.06 o 
   0   4   1     6524.85     5710.00     78.62 o 
   1   4   1       14.60       15.08      2.96 o 
   2   4   1      444.77      308.64      7.22 o 
   3   4   1      382.03      448.20      8.38 o 
   4   4   1      209.15      115.79      6.13 o 
   5   4   1       74.16       92.75      5.42 o 
   6   4   1     1648.63     1240.90     19.91 o 
   7   4   1     3876.69     4117.02     47.93 o 
   8   4   1     1901.01     1773.49     25.60 o 
   9   4   1        6.13        7.00      4.05 o 
  10   4   1     2010.68     2034.88     33.63 o 
  11   4   1      991.35      885.14     24.96 o 
  12   4   1     3416.83     3282.32     81.29 o 
  13   4   1        9.94       19.00     11.51 o 
  14   4   1      691.58      625.22     31.25 o 
  15   4   1        6.34        9.99     13.38 o 
  16   4   1      253.13      303.23     25.98 o 
  17   4   1        4.90      -10.91     13.80 o 
 -16   5   1      555.54      614.65     41.91 o 
 -15   5   1      105.17      112.97     13.80 o 
 -14   5   1       41.39       37.08     10.57 o 
 -13   5   1     1588.13     1590.78     59.35 o 
 -12   5   1       21.82       22.79      9.13 o 
 -11   5   1     1253.38     1308.76     32.12 o 
 -10   5   1     2256.88     2301.08     37.77 o 
  -9   5   1      124.20      114.19      8.58 o 
  -8   5   1     4968.44     5003.39     57.98 o 
  -7   5   1       14.72        9.81      3.43 o 
  -6   5   1     1764.70     1673.35     25.52 o 
  -5   5   1     2423.53     2218.96     29.11 o 
  -4   5   1      322.47      246.80      7.94 o 
  -3   5   1     2145.84     2124.25     30.62 o 
  -2   5   1     8032.53     8618.36    100.42 o 
  -1   5   1      192.98      438.25     18.58 o 
   0   5   1     1592.84     1543.27     28.31 o 
   1   5   1     7623.91     7401.40    101.22 o 
   2   5   1       57.90       27.49      4.48 o 
   3   5   1    33102.09    35547.64    348.52 o 
   4   5   1       68.75       42.87      3.86 o 
   5   5   1      205.58       79.78      4.65 o 
   6   5   1        2.18       -4.54      3.03 o 
   7   5   1      113.62       84.01      5.71 o 
   8   5   1      763.46      959.02     17.79 o 
   9   5   1     6323.43     6264.59     71.25 o 
  10   5   1      220.56      255.16     11.72 o 
  11   5   1     2485.14     2452.23     42.76 o 
  12   5   1       10.02        8.36      8.41 o 
  13   5   1      210.50      222.20     20.69 o 
  14   5   1      308.94      245.45     34.45 o 
  15   5   1      300.72      285.75     23.94 o 
  16   5   1       90.61       95.84     19.07 o 
 -16   6   1      195.86      227.98     23.86 o 
 -15   6   1       27.67        5.29     14.35 o 
 -14   6   1        5.80       11.27      9.77 o 
 -13   6   1      781.89      864.18     27.93 o 
 -12   6   1      169.21      175.30     14.47 o 
 -11   6   1     2316.37     2189.16     44.56 o 
 -10   6   1      716.51      667.90     19.13 o 
  -9   6   1     2741.02     3030.79     45.72 o 
  -8   6   1     1953.36     2074.87     27.11 o 
  -7   6   1       54.86       81.36      6.50 o 
  -6   6   1       30.43       18.18      4.18 o 
  -5   6   1     1208.25     1314.14     20.99 o 
  -4   6   1       53.28       22.85      4.03 o 
  -3   6   1    17760.73    20217.14    226.66 o 
  -2   6   1        2.69        4.30      3.98 o 
  -1   6   1      503.19      510.43     15.70 o 
   0   6   1      711.06      720.51     18.87 o 
   1   6   1      197.85      196.77     13.38 o 
   2   6   1      204.51      180.00      7.99 o 
   3   6   1        2.24        7.23      3.08 o 
   4   6   1      255.29      245.76      8.99 o 
   5   6   1        5.89        6.70      3.20 o 
   6   6   1     3796.34     4009.23     43.89 o 
   7   6   1      108.44      134.23      9.31 o 
   8   6   1     2972.45     3148.98     46.25 o 
   9   6   1       43.08       44.51      6.58 o 
  10   6   1      316.11      305.93     13.27 o 
  11   6   1       75.61       92.15      9.16 o 
  12   6   1       33.08       29.49     12.41 o 
  13   6   1       24.67       16.37     12.41 o 
  14   6   1      586.09      550.74     29.91 o 
  15   6   1       13.87       17.36     17.22 o 
  16   6   1      432.37      434.84     29.63 o 
 -15   7   1       15.63       29.86     15.43 o 
 -14   7   1       40.75       67.28     12.14 o 
 -13   7   1      270.31      312.26     18.68 o 
 -12   7   1      143.58      143.75     15.75 o 
 -11   7   1      780.66      821.16     39.45 o 
 -10   7   1      193.63      182.86     11.42 o 
  -9   7   1       87.25       94.46      9.19 o 
  -8   7   1        2.13       -0.44      4.84 o 
  -7   7   1     1435.47     1362.78     23.35 o 
  -6   7   1       23.72       16.46      4.81 o 
  -5   7   1     1261.87     1367.53     22.41 o 
  -4   7   1        9.12       22.95      6.46 o 
  -3   7   1      616.97      633.52     15.83 o 
  -2   7   1      178.11      233.81     12.29 o 
  -1   7   1       18.63       47.24      9.51 o 
   0   7   1       70.19      100.56     11.37 o 
   1   7   1      384.38      438.10     21.11 o 
   2   7   1     1486.50     1658.99     32.40 o 
   3   7   1     3222.32     3175.84     39.94 o 
   4   7   1     2306.11     2443.46     39.23 o 
   5   7   1       19.81       23.50      4.37 o 
   6   7   1      493.38      603.03     12.85 o 
   7   7   1       14.87       21.47      5.10 o 
   8   7   1      234.06      252.82     10.27 o 
   9   7   1      535.97      504.64     19.23 o 
  10   7   1        0.07       -0.29      6.12 o 
  11   7   1        9.39        4.74      8.57 o 
  12   7   1        5.61        7.96     11.75 o 
  13   7   1      204.45      212.26     26.99 o 
  14   7   1       11.92       17.78     14.05 o 
  15   7   1        4.58       12.67     13.38 o 
 -15   8   1      340.45      368.45     55.69 o 
 -14   8   1        6.88       -0.24     13.38 o 
 -13   8   1      380.62      405.36     20.86 o 
 -12   8   1      282.03      328.42     25.71 o 
 -11   8   1     1226.91     1270.30     28.78 o 
 -10   8   1      246.30      281.43     13.88 o 
  -9   8   1     3202.01     3121.57     48.75 o 
  -8   8   1       53.32       75.23      8.43 o 
  -7   8   1      100.32       84.62      7.31 o 
  -6   8   1     1005.69      920.13     18.94 o 
  -5   8   1     1209.76     1319.79     22.89 o 
  -4   8   1      296.15      283.85     11.59 o 
  -3   8   1      321.99      284.31     19.60 o 
  -2   8   1      177.42      137.41     10.81 o 
  -1   8   1     1013.00     1047.21     26.31 o 
   0   8   1     2820.75     2792.07     63.74 o 
   1   8   1      119.21      139.23     14.19 o 
   2   8   1     1241.42     1260.17     37.75 o 
   3   8   1     1302.84     1266.21     24.07 o 
   4   8   1       14.79        5.05      4.31 o 
   5   8   1      480.77      462.08     12.75 o 
   6   8   1     1653.77     1576.92     23.52 o 
   7   8   1        2.58        2.48      4.46 o 
   8   8   1     2553.50     2550.05     36.93 o 
   9   8   1        0.13       -4.31      5.82 o 
  10   8   1      151.18      147.23     10.80 o 
  11   8   1        0.04        3.44      8.48 o 
  12   8   1      194.17      212.92     19.78 o 
  13   8   1       21.24       26.74     14.05 o 
  14   8   1      515.43      561.91     60.86 o 
  15   8   1       15.58       38.93     15.82 o 
 -14   9   1      427.66      453.59     41.34 o 
 -13   9   1      665.15      699.25     34.50 o 
 -12   9   1       62.41       91.22     12.81 o 
 -11   9   1      266.97      316.44     15.49 o 
 -10   9   1      265.48      245.05     13.64 o 
  -9   9   1      723.13      702.49     20.44 o 
  -8   9   1     1056.68     1104.65     27.36 o 
  -7   9   1      947.30      941.26     20.33 o 
  -6   9   1     2865.97     2779.42     39.52 o 
  -5   9   1       15.11       15.79      5.57 o 
  -4   9   1       74.90       66.71      7.65 o 
  -3   9   1     1429.77     1438.02     33.06 o 
  -2   9   1      522.83      491.76     18.57 o 
  -1   9   1     3219.71     3051.58     70.63 o 
   0   9   1     4933.10     4919.72    100.68 o 
   1   9   1     1941.86     1969.29     52.37 o 
   2   9   1      369.53      400.99     22.69 o 
   3   9   1     8732.67     8496.84    105.33 o 
   4   9   1       29.96       24.40      5.53 o 
   5   9   1     3336.19     3315.07     40.46 o 
   6   9   1       17.03        9.06      5.41 o 
   7   9   1      620.71      684.70     15.71 o 
   8   9   1        1.51        6.59      6.14 o 
   9   9   1      567.32      558.12     29.16 o 
  10   9   1       22.66       18.53      9.71 o 
  11   9   1      526.91      606.18     24.51 o 
  12   9   1       34.61       32.02     13.73 o 
  13   9   1      756.16      931.72     40.14 o 
  14   9   1       29.35       19.78     14.35 o 
 -13  10   1      449.33      521.34     44.78 o 
 -12  10   1      232.40      378.95     37.89 o 
 -11  10   1      220.65      233.85     20.94 o 
 -10  10   1      589.18      544.43     23.03 o 
  -9  10   1      345.19      314.29     28.88 o 
  -8  10   1     1477.89     1564.77     37.27 o 
  -7  10   1      189.49      211.35     11.16 o 
  -6  10   1     1810.02     1868.41     46.63 o 
  -5  10   1     1466.57     1455.67     26.31 o 
  -4  10   1      683.95      657.00     23.07 o 
  -3  10   1        5.92       11.87     10.65 o 
  -2  10   1     1371.15     1446.52     34.89 o 
  -1  10   1     1085.10     1090.25     43.06 o 
   0  10   1     6514.74     6608.11    190.62 o 
   1  10   1      594.48      624.91     34.45 o 
   2  10   1      128.05      130.72     16.63 o 
   3  10   1     1299.86     1300.96     32.44 o 
   4  10   1      365.56      402.43     13.67 o 
   5  10   1       13.00       13.85      5.39 o 
   6  10   1      698.43      712.53     16.42 o 
   7  10   1      644.43      580.53     15.23 o 
   8  10   1     1398.93     1554.02     28.79 o 
   9  10   1       35.82       41.79     10.57 o 
  10  10   1      589.85      605.15     24.51 o 
  11  10   1       11.59       25.41     10.77 o 
  12  10   1      906.62     1037.25     85.55 o 
  13  10   1       95.12       71.76     18.26 o 
 -12  11   1      186.06      245.74     33.30 o 
 -11  11   1      226.92      268.49     18.68 o 
 -10  11   1      432.28      466.90     34.76 o 
  -9  11   1      286.54      320.18     18.47 o 
  -8  11   1      554.69      522.34     24.32 o 
  -7  11   1      537.60      532.86     21.70 o 
  -6  11   1       87.90       95.30     10.49 o 
  -5  11   1       57.69       62.11      9.22 o 
  -4  11   1      658.14      692.58     24.78 o 
  -3  11   1      588.25      561.65     22.58 o 
  -2  11   1     4100.39     4175.24     94.15 o 
  -1  11   1        8.19       11.32     11.75 o 
   0  11   1     1049.28     1092.55     41.00 o 
   1  11   1      317.12      324.05     70.05 o 
   2  11   1      232.05      231.92     21.07 o 
   3  11   1     3169.86     3171.69     93.01 o 
   4  11   1       19.61       21.38      9.18 o 
   5  11   1      349.08      431.32     17.24 o 
   6  11   1        4.02        1.64      6.24 o 
   7  11   1      271.42      289.92     13.42 o 
   8  11   1      490.80      476.35     39.04 o 
   9  11   1     1192.99     1256.89     46.97 o 
  10  11   1        0.74        5.95     10.47 o 
  11  11   1      222.50      287.24     22.16 o 
  12  11   1      113.06      122.64     16.73 o 
 -10  12   1       80.01       92.53     14.07 o 
  -9  12   1      538.43      564.09     24.41 o 
  -8  12   1       55.73       88.12     20.37 o 
  -7  12   1      272.37      288.20     21.65 o 
  -6  12   1      758.86      749.19     25.36 o 
  -5  12   1       17.84        3.02      7.55 o 
  -4  12   1      874.36      859.62     29.50 o 
  -3  12   1      125.88      139.29     18.68 o 
  -2  12   1       17.77        7.84     11.75 o 
  -1  12   1      346.69      349.55     25.98 o 
   0  12   1      271.14      322.12     59.14 o 
   1  12   1      227.12      210.01     21.51 o 
   2  12   1     1129.42     1088.28     43.01 o 
   3  12   1        3.45       -6.04     10.94 o 
   4  12   1      446.53      478.71     23.31 o 
   5  12   1       44.34       33.30     10.82 o 
   6  12   1      176.78      174.48     13.13 o 
   7  12   1       41.31       39.44      9.63 o 
   8  12   1      254.07      272.15     34.45 o 
   9  12   1        7.49        3.44     18.37 o 
  10  12   1      430.27      430.62     41.34 o 
  -8  13   1        2.35       15.98     15.50 o 
  -7  13   1      130.13      165.64     32.73 o 
  -6  13   1      259.08      243.60     21.15 o 
  -5  13   1       44.32       45.31     11.93 o 
  -4  13   1        0.98      -16.92     11.28 o 
  -3  13   1      123.65      106.76     19.07 o 
  -2  13   1        9.23       26.86     15.17 o 
  -1  13   1       63.83       61.79     19.52 o 
   0  13   1        0.25       12.98     13.38 o 
   1  13   1       33.28       47.08     16.24 o 
   2  13   1      234.84      237.11     58.56 o 
   3  13   1      154.39      162.50     16.79 o 
   4  13   1      358.61      328.60     21.06 o 
   5  13   1       39.14       32.99     11.23 o 
   6  13   1       14.17        4.44     10.10 o 
   7  13   1      355.32      310.78     20.94 o 
   8  13   1        5.35       -2.30     17.22 o 
  -6  14   1       88.74       85.61     12.76 o 
  -5  14   1       15.56       21.18     22.39 o 
  -4  14   1      254.10      211.79     32.15 o 
  -3  14   1       75.12       60.86     18.68 o 
  -2  14   1       71.39       73.84     44.78 o 
  -1  14   1       91.07       63.64     18.26 o 
   0  14   1       32.68       58.11     18.15 o 
   1  14   1        3.45        3.74     14.19 o 
   2  14   1       70.41       41.45     16.63 o 
   3  14   1      159.41      145.36     17.52 o 
   4  14   1       62.24       52.14     13.47 o 
   5  14   1        2.32        6.84     10.64 o 
   6  14   1       81.38      115.43     16.12 o 
  -1  15   1      717.65      759.20     41.00 o 
   0  15   1      305.14      314.66     29.63 o 
   1  15   1      242.85      294.49     29.86 o 
 -17   0   2        4.77       -8.04     18.37 o 
 -16   0   2       85.97       84.98     25.26 o 
 -15   0   2     1274.60     1178.19     59.71 o 
 -14   0   2       29.50       25.26     17.22 o 
 -13   0   2     2442.19     2558.48     89.57 o 
 -12   0   2       16.21       28.71     13.78 o 
 -11   0   2      528.65      494.93     32.15 o 
 -10   0   2     6457.83     6159.65    161.91 o 
  -9   0   2     1649.35     1572.06     56.27 o 
  -8   0   2     5755.75     5870.27    149.28 o 
  -7   0   2    15256.31    15799.88    362.87 o 
  -6   0   2       26.55        5.74      6.89 o 
  -5   0   2    13525.92    13141.90    482.87 o 
  -4   0   2     1807.00     1970.48     35.48 o 
  -3   0   2     6090.39     5724.02     93.37 o 
  -2   0   2     2668.04     2849.01     67.75 o 
  -1   0   2    11247.69    10901.10    246.89 o 
   0   0   2    20214.38    19073.78    427.18 o 
   1   0   2    27424.40    29200.90    651.10 o 
   2   0   2    15376.67    15218.83    343.35 o 
   3   0   2   137770.47   114158.61   1793.25 o 
   4   0   2      343.01      449.50     13.73 o 
   5   0   2    12468.56    11522.71    187.97 o 
   6   0   2    11284.18    12104.14    197.71 o 
   7   0   2     1872.02     1596.58     35.48 o 
   8   0   2     1018.40      869.95     24.28 o 
   9   0   2      136.45      183.70     17.80 o 
  10   0   2     1135.43     1131.34     30.89 o 
  11   0   2       56.75       64.31     17.22 o 
  12   0   2     1890.37     1946.42     75.79 o 
  13   0   2     1705.84     1736.28     72.34 o 
  14   0   2       19.64       28.71     18.37 o 
  15   0   2      132.47      119.43     26.41 o 
  16   0   2      402.77      438.66     41.34 o 
  17   0   2      142.69       97.61     28.71 o 
 -17   1   2        5.50       -5.34     13.73 o 
 -16   1   2      330.93      408.32     37.32 o 
 -15   1   2       64.95       42.00     14.05 o 
 -14   1   2      237.49      238.56     19.88 o 
 -13   1   2      214.97      252.71     26.99 o 
 -12   1   2      813.85      683.79     28.00 o 
 -11   1   2      124.73      107.73     12.92 o 
 -10   1   2     2037.00     1950.30     47.50 o 
  -9   1   2      499.94      466.22     19.88 o 
  -8   1   2    14600.60    15302.04    173.58 o 
  -7   1   2     5350.96     5251.20     85.99 o 
  -6   1   2    25004.88    24316.01    270.32 o 
  -5   1   2     1574.33     1493.96     21.38 o 
  -4   1   2      154.51      396.72      8.90 o 
  -3   1   2     9150.24     9274.34    159.28 o 
  -2   1   2     5173.14     5269.98     98.05 o 
  -1   1   2     2660.02     3150.15     53.96 o 
   0   1   2    12139.45    11869.95    235.98 o 
   1   1   2    11956.09    11042.35    251.48 o 
   2   1   2     1221.77     2017.62     47.91 o 
   3   1   2    24205.16    22916.06    255.30 o 
   4   1   2      203.87      245.22      7.79 o 
   5   1   2     1353.37      940.26     16.00 o 
   6   1   2     3247.28     3300.26     43.43 o 
   7   1   2      307.31      464.67     14.63 o 
   8   1   2     2667.20     2604.65     37.39 o 
   9   1   2     4127.55     4052.83     54.36 o 
  10   1   2      496.16      530.49     17.54 o 
  11   1   2     4508.75     4526.30    108.52 o 
  12   1   2      439.54      389.51     23.51 o 
  13   1   2      253.25      300.67     91.29 o 
  14   1   2      294.51      296.26     31.00 o 
  15   1   2      387.83      428.41     74.64 o 
  16   1   2       74.58       74.05     18.26 o 
  17   1   2      458.93      384.44     49.38 o 
 -17   2   2      334.15      308.60     25.95 o 
 -16   2   2       30.09       25.26     14.62 o 
 -15   2   2      328.05      322.84     39.62 o 
 -14   2   2      511.04      418.57     26.99 o 
 -13   2   2      505.33      549.10     27.61 o 
 -12   2   2     1145.53     1071.51     35.70 o 
 -11   2   2      701.53      673.45     26.76 o 
 -10   2   2        2.11        7.40     10.91 o 
  -9   2   2      150.56      125.37      7.65 o 
  -8   2   2        3.77        9.66      4.04 o 
  -7   2   2      965.42     1364.78     46.96 o 
  -6   2   2     4094.86     4622.57    112.18 o 
  -5   2   2       21.12       63.93      3.19 o 
  -4   2   2     6100.03     5335.82     83.07 o 
  -3   2   2      371.87      587.70     10.27 o 
  -2   2   2    12554.28    13645.39    237.52 o 
  -1   2   2        4.91       37.81      4.95 o 
   0   2   2    12204.84    13247.85    168.61 o 
   1   2   2     5734.73     5995.34     69.00 o 
   2   2   2    46470.59    47157.40    602.62 o 
   3   2   2    12664.66    13189.18    149.85 o 
   4   2   2      513.35      721.72     13.31 o 
   5   2   2     1546.21     1873.18     23.52 o 
   6   2   2       20.16       33.33      4.04 o 
   7   2   2      832.52      769.28     15.67 o 
   8   2   2     4322.46     4487.65     58.71 o 
   9   2   2      862.88      794.01     16.92 o 
  10   2   2      409.56      412.69     19.65 o 
  11   2   2       40.17       57.79     12.10 o 
  12   2   2       43.24       49.47     23.54 o 
  13   2   2        0.45       -3.44      9.74 o 
  14   2   2      127.83      137.52     17.81 o 
  15   2   2       58.50       49.08     15.36 o 
  16   2   2      516.47      524.06     31.64 o 
  17   2   2      100.82       62.80     20.67 o 
 -17   3   2        0.34        8.19     11.13 o 
 -16   3   2       77.32       53.73     12.29 o 
 -15   3   2       32.67       20.13     10.43 o 
 -14   3   2       16.61       20.05      9.13 o 
 -13   3   2       57.56       51.51      9.96 o 
 -12   3   2      280.91      237.59     14.47 o 
 -11   3   2       41.03       44.21      8.82 o 
 -10   3   2       18.93       18.52      6.71 o 
  -9   3   2      122.84      110.92      8.65 o 
  -8   3   2      507.75      630.17     25.53 o 
  -7   3   2        7.31       12.15      2.67 o 
  -6   3   2       54.51       37.45      4.46 o 
  -5   3   2      334.10      350.76      8.15 o 
  -4   3   2      282.12      316.11      8.25 o 
  -3   3   2       67.85      101.17      4.64 o 
  -2   3   2      240.92       87.31      5.30 o 
  -1   3   2     3481.71     3871.59     54.47 o 
   0   3   2     4864.41     5011.32    122.87 o 
   1   3   2      646.53      395.47      8.15 o 
   2   3   2        0.56        0.98      2.83 o 
   3   3   2     1311.90     1505.59     22.34 o 
   4   3   2      186.48      170.17      5.43 o 
   5   3   2     1140.62     1311.70     19.55 o 
   6   3   2      530.71      653.35     12.13 o 
   7   3   2     2208.85     2256.77     29.12 o 
   8   3   2        1.32       -1.64      3.11 o 
   9   3   2       13.78       21.30      4.29 o 
  10   3   2       20.20       21.89      5.33 o 
  11   3   2      221.63      218.28     12.95 o 
  12   3   2        1.30       -9.85      6.56 o 
  13   3   2        7.75       -1.79     10.13 o 
  14   3   2      124.55      153.36     18.68 o 
  15   3   2        2.10       10.84     12.92 o 
  16   3   2        3.83       -9.93     12.63 o 
  17   3   2       28.82       12.54     15.01 o 
 -17   4   2       59.00       63.98     16.05 o 
 -16   4   2       48.88       39.64     11.99 o 
 -15   4   2        1.22        1.48      9.09 o 
 -14   4   2        2.05       -1.95     10.10 o 
 -13   4   2       87.01       65.51     11.23 o 
 -12   4   2     1766.72     1657.43     37.91 o 
 -11   4   2     2810.76     2879.43     54.27 o 
 -10   4   2     1300.29     1349.88     30.85 o 
  -9   4   2       21.01       13.39      5.16 o 
  -8   4   2      602.23      697.25     13.46 o 
  -7   4   2     2282.10     2390.67     30.90 o 
  -6   4   2      312.27      397.60     11.63 o 
  -5   4   2     3308.16     3446.74     45.08 o 
  -4   4   2      995.67      915.22     14.74 o 
  -3   4   2     4585.44     5099.06     72.19 o 
  -2   4   2     2295.23     2653.57     49.59 o 
  -1   4   2      140.49      278.40      9.61 o 
   0   4   2        3.23        0.08      2.34 o 
   1   4   2      684.78      768.11     13.09 o 
   2   4   2     1042.76     1101.41     16.35 o 
   3   4   2     6608.26     7488.79     78.21 o 
   4   4   2      165.33      158.65      5.89 o 
   5   4   2     1159.83     1399.60     20.06 o 
   6   4   2     4751.48     5346.54     73.14 o 
   7   4   2      647.18      780.94     14.62 o 
   8   4   2      616.20      598.78     12.97 o 
   9   4   2      486.14      576.98     13.48 o 
  10   4   2      528.18      517.83     20.72 o 
  11   4   2     2319.52     2345.55     38.15 o 
  12   4   2       24.36        7.77     10.46 o 
  13   4   2        5.71        5.95     10.94 o 
  14   4   2      356.69      352.45     25.49 o 
  15   4   2       51.12       56.27     15.69 o 
  16   4   2       98.45       89.90     48.23 o 
  17   4   2       70.62       74.34     18.68 o 
 -16   5   2      334.35      343.03     20.76 o 
 -15   5   2        8.25       -7.23      9.29 o 
 -14   5   2       77.03       77.29     12.29 o 
 -13   5   2       68.12       37.92      9.96 o 
 -12   5   2       52.77       89.68     24.12 o 
 -11   5   2      200.00      184.32     13.47 o 
 -10   5   2     4714.84     4595.24     63.30 o 
  -9   5   2      347.09      283.97     11.72 o 
  -8   5   2     1663.92     1729.54     30.50 o 
  -7   5   2      838.81      753.23     14.81 o 
  -6   5   2     1257.09     1042.25     21.66 o 
  -5   5   2        6.04       24.49      3.85 o 
  -4   5   2     1971.55     2687.09     37.08 o 
  -3   5   2     3436.26     3586.02     46.50 o 
  -2   5   2      888.55      607.74     13.17 o 
  -1   5   2    12444.91    12124.89    160.12 o 
   0   5   2     3480.99     3360.63     51.66 o 
   1   5   2     1711.82     1593.32     25.46 o 
   2   5   2       40.50       80.94      4.96 o 
   3   5   2       89.53       55.93      3.97 o 
   4   5   2     3386.58     3430.48     37.01 o 
   5   5   2      180.09      157.78      6.60 o 
   6   5   2     2967.10     3100.42     38.30 o 
   7   5   2      309.24      369.23     10.53 o 
   8   5   2       66.31       59.84      5.62 o 
   9   5   2       52.11       44.40      5.63 o 
  10   5   2      415.29      399.76     14.30 o 
  11   5   2      307.72      272.90     15.19 o 
  12   5   2       24.16       27.44     11.75 o 
  13   5   2       81.48      102.33     16.18 o 
  14   5   2       84.55       72.36     16.51 o 
  15   5   2      329.53      419.83     28.75 o 
  16   5   2      249.19      245.10     25.13 o 
 -16   6   2      162.21      143.30     16.38 o 
 -15   6   2      726.82      868.00     66.01 o 
 -14   6   2       60.33       55.17     19.21 o 
 -13   6   2       80.23       97.99     12.84 o 
 -12   6   2      609.78      592.89     22.88 o 
 -11   6   2       93.81      117.60     11.90 o 
 -10   6   2     1380.74     1386.69     30.47 o 
  -9   6   2     5772.81     5543.09     77.71 o 
  -8   6   2     1994.20     2059.07     34.25 o 
  -7   6   2     1808.98     1673.72     25.69 o 
  -6   6   2     1081.59      898.93     16.79 o 
  -5   6   2       70.94       61.10      6.06 o 
  -4   6   2      638.96      490.10     14.09 o 
  -3   6   2     1240.59      915.69     17.78 o 
  -2   6   2     1111.31     1195.38     25.42 o 
  -1   6   2    13636.26    14055.62    185.89 o 
   0   6   2     3379.38     3432.26     54.50 o 
   1   6   2    15446.03    16046.08    266.66 o 
   2   6   2      871.15      738.58     14.24 o 
   3   6   2     6574.13     6282.68     62.97 o 
   4   6   2     6358.32     6483.11     65.16 o 
   5   6   2      326.01      254.60      8.90 o 
   6   6   2     6188.84     6202.31     69.46 o 
   7   6   2     5480.52     5689.74     71.52 o 
   8   6   2      867.65      800.51     22.98 o 
   9   6   2       54.19       53.54      6.40 o 
  10   6   2      507.41      568.84     20.99 o 
  11   6   2      411.98      355.11     17.40 o 
  12   6   2     1420.63     1428.29     45.02 o 
  13   6   2      229.97      250.76     21.88 o 
  14   6   2      422.39      509.19     35.02 o 
  15   6   2      575.61      557.71     44.21 o 
  16   6   2       33.30       53.07     16.82 o 
 -15   7   2       64.55       64.59     13.49 o 
 -14   7   2      492.29      488.18     23.15 o 
 -13   7   2      247.60      228.67     16.49 o 
 -12   7   2     1898.35     2005.62     44.29 o 
 -11   7   2      120.86      141.57     23.47 o 
 -10   7   2      647.20      618.36     24.03 o 
  -9   7   2      105.62       93.25      9.16 o 
  -8   7   2     1388.49     1464.87     28.25 o 
  -7   7   2     1542.74     1585.39     37.53 o 
  -6   7   2     9905.60     9583.02    103.64 o 
  -5   7   2      760.10      661.24     14.67 o 
  -4   7   2     3303.71     3117.21     44.48 o 
  -3   7   2     9322.84     9431.56    112.65 o 
  -2   7   2     2347.30     2059.34     38.69 o 
  -1   7   2    18097.78    17521.96    230.93 o 
   0   7   2     3220.69     3189.67     53.38 o 
   1   7   2      205.63      129.74     12.57 o 
   2   7   2      218.57      137.93      7.81 o 
   3   7   2     2750.58     2625.14     31.39 o 
   4   7   2      779.48      616.13     12.53 o 
   5   7   2     2366.56     2297.93     29.04 o 
   6   7   2     1636.22     1665.21     25.93 o 
   7   7   2      497.05      506.23     13.38 o 
   8   7   2        3.32       10.18      5.10 o 
   9   7   2     1226.04     1158.20     21.95 o 
  10   7   2      480.03      493.98     20.55 o 
  11   7   2      985.66     1115.27     31.35 o 
  12   7   2      160.48      150.17     17.81 o 
  13   7   2     1719.56     1791.27     54.40 o 
  14   7   2       32.33       28.33     14.35 o 
  15   7   2     1243.48     1283.72     48.19 o 
 -15   8   2      179.70      197.78     23.13 o 
 -14   8   2       43.86       53.13     12.81 o 
 -13   8   2        5.07       15.22     10.57 o 
 -12   8   2      777.60      845.20     28.20 o 
 -11   8   2      157.21      127.87     13.00 o 
 -10   8   2      348.02      317.70     14.20 o 
  -9   8   2     1598.23     1543.01     30.90 o 
  -8   8   2       84.01      116.19      9.34 o 
  -7   8   2      104.60      114.37      8.19 o 
  -6   8   2     2405.95     2370.94     34.21 o 
  -5   8   2      354.80      358.18     11.60 o 
  -4   8   2      512.92      532.19     15.23 o 
  -3   8   2     3103.59     3057.54     53.44 o 
  -2   8   2      703.03      796.50     22.59 o 
  -1   8   2      794.36      761.89     22.10 o 
   0   8   2     2759.75     2790.34     55.19 o 
   1   8   2     2254.26     2122.75    109.67 o 
   2   8   2     5280.19     5556.98     73.68 o 
   3   8   2     1645.65     1563.23     28.38 o 
   4   8   2      775.62      710.43     14.36 o 
   5   8   2       10.35        6.14      4.05 o 
   6   8   2      193.32      163.71      8.73 o 
   7   8   2      439.55      466.48     13.76 o 
   8   8   2     1796.30     1779.48     29.05 o 
   9   8   2      734.81      686.60     23.42 o 
  10   8   2      698.12      746.58     25.84 o 
  11   8   2       23.76       17.67      9.23 o 
  12   8   2      102.31      129.15     13.99 o 
  13   8   2      101.78       78.52     16.51 o 
  14   8   2       46.09       37.89     15.36 o 
 -14   9   2       13.44       17.56     13.78 o 
 -13   9   2      149.07      102.59     17.81 o 
 -12   9   2        6.89        3.44     11.37 o 
 -11   9   2      186.49      179.34     15.02 o 
 -10   9   2       92.79      110.87     12.60 o 
  -9   9   2      122.35      119.78     13.62 o 
  -8   9   2      207.71      188.49     13.62 o 
  -7   9   2      498.81      422.43     19.18 o 
  -6   9   2       21.21       27.47      7.45 o 
  -5   9   2      608.72      636.01     18.59 o 
  -4   9   2      216.28      205.17     14.26 o 
  -3   9   2      452.60      448.48     18.68 o 
  -2   9   2      237.59      248.29     16.30 o 
  -1   9   2      914.81      884.30     29.25 o 
   0   9   2       23.88       14.93      9.74 o 
   1   9   2      206.84      186.52     17.44 o 
   2   9   2       72.49       62.41     18.23 o 
   3   9   2      581.05      557.45     16.74 o 
   4   9   2      352.24      361.89     11.22 o 
   5   9   2       32.86       42.18      5.92 o 
   6   9   2      357.96      344.25     11.51 o 
   7   9   2        2.76        1.87      5.81 o 
   8   9   2      182.66      207.69     12.73 o 
   9   9   2      652.22      587.38     22.74 o 
  10   9   2      244.36      282.09     17.45 o 
  11   9   2       75.02       55.47     11.70 o 
  12   9   2       17.51       26.05     10.47 o 
  13   9   2       11.12        8.11     13.52 o 
  14   9   2        1.57       -9.04     13.21 o 
 -13  10   2       42.09       29.45     14.87 o 
 -12  10   2       88.79       78.60     16.18 o 
 -11  10   2       58.66       73.52     12.46 o 
 -10  10   2       63.69       76.60     12.10 o 
  -9  10   2        3.24        4.40     11.41 o 
  -8  10   2        5.25        3.06      8.62 o 
  -7  10   2      192.82      177.60     11.98 o 
  -6  10   2      197.34      200.94     12.23 o 
  -5  10   2       21.96       30.90      7.68 o 
  -4  10   2        2.13        7.77      8.27 o 
  -3  10   2        1.51       -0.60      9.06 o 
  -2  10   2      572.50      535.69     21.52 o 
  -1  10   2      135.61      143.58     17.05 o 
   0  10   2      126.67      114.94     16.24 o 
   1  10   2      200.26      210.65     19.88 o 
   2  10   2      906.17      905.15     28.05 o 
   3  10   2     2548.35     2465.99     72.93 o 
   4  10   2      469.39      449.18     20.01 o 
   5  10   2       10.95       25.77      7.64 o 
   6  10   2      304.03      327.56     13.10 o 
   7  10   2      106.51       87.72     12.29 o 
   8  10   2        2.19       -0.79      7.56 o 
   9  10   2        4.34        9.04      9.04 o 
  10  10   2        7.12        8.24      9.40 o 
  11  10   2        8.06       13.54      9.71 o 
  12  10   2       20.54       22.15     11.70 o 
  13  10   2        0.15        0.86     12.92 o 
 -12  11   2      130.38      155.92     20.25 o 
 -11  11   2       12.25       28.37     12.80 o 
 -10  11   2        3.54       -0.20      9.67 o 
  -9  11   2       29.39       51.08     10.96 o 
  -8  11   2       21.17       30.04     10.22 o 
  -7  11   2       44.60       56.17     10.81 o 
  -6  11   2      779.08      729.15     23.54 o 
  -5  11   2       40.35       28.29      8.19 o 
  -4  11   2      343.67      347.39     18.57 o 
  -3  11   2      317.60      351.69     18.86 o 
  -2  11   2      595.82      578.91     37.32 o 
  -1  11   2      373.16      376.34     32.15 o 
   0  11   2     1989.67     1905.88     56.03 o 
   1  11   2      131.69      158.37     18.68 o 
   2  11   2      142.50      156.67     17.48 o 
   3  11   2       21.25       39.22     10.79 o 
   4  11   2      680.16      657.69     25.31 o 
   5  11   2        3.73       -1.49      8.05 o 
   6  11   2      112.70      100.06      9.34 o 
   7  11   2       44.86       48.75     12.60 o 
   8  11   2      213.59      215.86     17.14 o 
   9  11   2       52.16       48.45     15.01 o 
  10  11   2       77.16      102.50     18.62 o 
  11  11   2        7.27        8.44     13.73 o 
 -10  12   2      555.61      553.78     37.28 o 
  -9  12   2      250.41      306.38     19.80 o 
  -8  12   2      217.04      221.43     18.09 o 
  -7  12   2       23.55       15.10      9.90 o 
  -6  12   2        9.63       15.70     10.55 o 
  -5  12   2       13.94        8.63      7.67 o 
  -4  12   2       70.31       76.22     12.96 o 
  -3  12   2      360.49      360.59     19.91 o 
  -2  12   2       65.39       60.75     15.43 o 
  -1  12   2      163.21      154.73     19.49 o 
   0  12   2      349.55      362.51     44.21 o 
   1  12   2      325.19      359.76     27.96 o 
   2  12   2      475.98      473.74     23.34 o 
   3  12   2      463.27      500.44     23.26 o 
   4  12   2      846.12      823.32     29.52 o 
   5  12   2        2.32       -0.09     13.78 o 
   6  12   2      993.98      982.58     46.92 o 
   7  12   2      422.94      441.52     22.94 o 
   8  12   2       84.80       94.04     21.24 o 
   9  12   2        2.52        4.91     13.38 o 
  10  12   2       73.30       70.16     16.63 o 
  -8  13   2      528.22      600.20     41.86 o 
  -7  13   2      496.10      489.35     23.81 o 
  -6  13   2     1589.01     1601.98     36.17 o 
  -5  13   2       25.12       58.44     10.53 o 
  -4  13   2      549.10      523.69     33.01 o 
  -3  13   2     1247.36     1209.97     46.68 o 
  -2  13   2      637.49      681.19     35.70 o 
  -1  13   2     1647.10     1694.24    156.75 o 
   0  13   2      407.29      377.80     28.38 o 
   1  13   2      109.62      112.83     17.12 o 
   2  13   2       28.36       12.63     10.03 o 
   3  13   2      539.55      552.83     41.53 o 
   4  13   2      136.30      117.35     15.43 o 
   5  13   2      136.30      132.99     16.29 o 
   6  13   2      647.38      682.06     31.95 o 
   7  13   2        8.24       10.80     25.26 o 
   8  13   2       64.58       70.05     25.26 o 
  -6  14   2       49.56       92.75     14.96 o 
  -5  14   2      247.17      273.35     30.60 o 
  -4  14   2      244.53      282.54     28.71 o 
  -3  14   2     1669.93     1674.27     81.53 o 
  -2  14   2        1.52        6.20     16.08 o 
  -1  14   2      125.95      171.91     22.74 o 
   0  14   2      416.74      451.86     25.41 o 
   1  14   2      258.19      275.61     21.61 o 
   2  14   2      307.37      321.50     22.19 o 
   3  14   2     1402.86     1380.53     42.14 o 
   4  14   2       17.58       25.66     12.46 o 
   5  14   2      257.71      288.67     27.17 o 
   6  14   2      326.52      325.75     25.80 o 
 -17   1   3      598.12      524.79     31.67 o 
 -16   1   3      104.85       79.91     17.05 o 
 -15   1   3      260.21      293.32     23.51 o 
 -14   1   3      219.94      199.26     19.07 o 
 -13   1   3      721.38      645.87     52.25 o 
 -12   1   3     2457.33     2289.33     56.82 o 
 -11   1   3       27.47       16.65      8.93 o 
 -10   1   3      504.12      463.29     40.77 o 
  -9   1   3       91.65       77.55      9.74 o 
  -8   1   3       24.21       58.39      6.27 o 
  -7   1   3     2276.87     2598.17     41.17 o 
  -6   1   3     6999.32     7411.16    118.32 o 
  -5   1   3     4015.34     4414.28     82.38 o 
  -4   1   3     4067.85     3469.11    128.95 o 
  -3   1   3     1549.88     1749.01     23.20 o 
  -2   1   3     5053.52     6556.20     86.29 o 
  -1   1   3       52.46       25.93      3.04 o 
   0   1   3     8682.03    10087.12    222.20 o 
   1   1   3    28476.40    27239.03    350.46 o 
   2   1   3    66737.17    65340.33   1549.08 o 
   3   1   3     4716.22     5366.97     69.78 o 
   4   1   3    27478.89    27664.63    308.98 o 
   5   1   3       25.86       36.18      4.14 o 
   6   1   3      798.63      816.65     16.17 o 
   7   1   3       10.51        3.13      3.37 o 
   8   1   3      615.92      608.63     14.71 o 
   9   1   3      160.16      132.32      9.03 o 
  10   1   3     3611.97     3684.66     52.46 o 
  11   1   3       45.79       53.41     12.10 o 
  12   1   3       92.60      100.42     15.01 o 
  13   1   3      280.73      263.22     21.07 o 
  14   1   3       18.28        0.77     24.11 o 
  15   1   3       43.85       43.07     26.41 o 
  16   1   3      143.58      163.16     21.51 o 
  17   1   3        0.89        8.07     14.35 o 
 -17   2   3      495.97      545.67     58.56 o 
 -16   2   3        1.27       -9.11     16.08 o 
 -15   2   3      746.94      649.34     32.88 o 
 -14   2   3        9.70       14.53     11.75 o 
 -13   2   3       90.47      114.47     15.82 o 
 -12   2   3      516.77      510.17     25.17 o 
 -11   2   3      989.13      984.30     33.26 o 
 -10   2   3      130.93      161.92     16.65 o 
  -9   2   3     5803.79     5781.75    106.72 o 
  -8   2   3      657.89      619.83     16.20 o 
  -7   2   3     1678.30     1289.99     29.91 o 
  -6   2   3      673.35      725.95     12.98 o 
  -5   2   3      136.45       80.57      5.95 o 
  -4   2   3      870.85      653.09     13.02 o 
  -3   2   3    10594.84    10924.24    122.20 o 
  -2   2   3     2393.90     2391.49     35.47 o 
  -1   2   3     7807.40     7602.53     99.89 o 
   0   2   3    48370.20    50701.57    550.15 o 
   1   2   3      221.72       69.73      9.28 o 
   2   2   3    45613.25    45312.75    580.27 o 
   3   2   3      921.62     1471.34     22.00 o 
   4   2   3       15.86       76.93      5.80 o 
   5   2   3     2558.88     2360.14     33.57 o 
   6   2   3      258.48      277.27      9.41 o 
   7   2   3     3784.89     3488.43     47.60 o 
   8   2   3     2148.56     1921.76     30.89 o 
   9   2   3     2325.93     2179.61     36.80 o 
  10   2   3     1363.62     1393.28     25.99 o 
  11   2   3       15.07       18.44      7.04 o 
  12   2   3     1133.23     1211.78     72.34 o 
  13   2   3       53.47       47.62     12.92 o 
  14   2   3      272.20      324.69     29.86 o 
  15   2   3      786.75      756.27     36.54 o 
  16   2   3      249.26      226.82     23.13 o 
  17   2   3       12.69       26.27     16.18 o 
 -17   3   3        1.69        8.02     16.24 o 
 -16   3   3     1210.59     1233.10     48.40 o 
 -15   3   3       17.13        8.15      9.60 o 
 -14   3   3     1911.56     1900.40     43.15 o 
 -13   3   3      326.01      308.50     17.69 o 
 -12   3   3     1783.43     1718.11     41.19 o 
 -11   3   3      217.81      208.85     13.26 o 
 -10   3   3     2070.24     1987.90     47.87 o 
  -9   3   3     1816.60     1896.00     42.38 o 
  -8   3   3     3738.69     3516.65     66.53 o 
  -7   3   3      275.78      195.71      6.09 o 
  -6   3   3     4270.50     3553.95    398.50 o 
  -5   3   3       19.48       64.15      8.71 o 
  -4   3   3      149.51      389.25      7.75 o 
  -3   3   3     3282.13     3599.88     45.05 o 
  -2   3   3      524.33      467.86     10.31 o 
  -1   3   3     1758.36     1516.29     35.88 o 
   0   3   3     4236.99     4544.41    108.16 o 
   1   3   3     1980.87     2967.34     38.34 o 
   2   3   3      214.68      101.23      6.38 o 
   3   3   3     3949.18     4145.28     52.33 o 
   4   3   3     4864.28     5090.14     56.86 o 
   5   3   3     9076.01    10158.36    104.37 o 
   6   3   3    10253.97    10137.30    104.99 o 
   7   3   3      120.50      189.15      7.01 o 
   8   3   3      284.94      228.89      8.88 o 
   9   3   3     2480.65     2404.08     44.75 o 
  10   3   3     1069.93     1089.91     19.28 o 
  11   3   3     2623.67     2533.11     48.78 o 
  12   3   3      977.07      917.69     34.89 o 
  13   3   3      350.36      329.96     23.13 o 
  14   3   3       29.29       53.29     15.01 o 
  15   3   3      174.13      190.11     21.51 o 
  16   3   3       11.73       16.42     14.87 o 
  17   3   3       95.07       89.96     20.25 o 
 -17   4   3      360.52      369.71     36.53 o 
 -16   4   3       73.83       87.13     14.58 o 
 -15   4   3      586.01      622.70     36.61 o 
 -14   4   3      125.14      135.09     15.25 o 
 -13   4   3      481.52      480.38     30.77 o 
 -12   4   3      118.82      109.53     11.70 o 
 -11   4   3       41.96       33.95      8.57 o 
 -10   4   3      395.52      412.16     21.90 o 
  -9   4   3     5109.02     4956.26     58.02 o 
  -8   4   3      233.37      282.31      9.41 o 
  -7   4   3     6083.66     5707.05     63.47 o 
  -6   4   3     1590.49     1665.72     25.59 o 
  -5   4   3     3445.92     3190.47     34.75 o 
  -4   4   3     5084.54     5477.65     59.54 o 
  -3   4   3    10332.71     9993.21    102.59 o 
  -2   4   3     1417.79     1225.20     20.35 o 
  -1   4   3     8120.79     6947.41     82.64 o 
   0   4   3     4761.95     5038.60     62.00 o 
   1   4   3     1440.19     1048.33     21.06 o 
   2   4   3     3089.24     3620.01     55.90 o 
   3   4   3     7384.03     7537.04     80.78 o 
   4   4   3     7462.37     7546.72    142.29 o 
   5   4   3       22.35       23.37      3.91 o 
   6   4   3      631.75      490.00     11.00 o 
   7   4   3     2747.04     2686.83     34.28 o 
   8   4   3      198.29      185.42      7.70 o 
   9   4   3     1945.10     1870.13     27.33 o 
  10   4   3        6.11        2.84      5.15 o 
  11   4   3     1253.25     1199.92     30.58 o 
  12   4   3     1063.33     1164.85     39.76 o 
  13   4   3      596.55      575.12     38.47 o 
  14   4   3      301.73      274.75     23.51 o 
  15   4   3      362.99      393.96     28.00 o 
  16   4   3        1.65      -11.48     12.18 o 
 -16   5   3      412.71      410.45     22.37 o 
 -15   5   3       98.59       98.01     14.29 o 
 -14   5   3       88.89       85.50     12.56 o 
 -13   5   3       15.96       10.25      9.13 o 
 -12   5   3     1505.69     1488.81     35.87 o 
 -11   5   3      653.96      578.54     21.57 o 
 -10   5   3     1541.80     1485.62     37.28 o 
  -9   5   3      178.92      203.74     10.27 o 
  -8   5   3     1005.07      954.19     20.64 o 
  -7   5   3     4516.48     4696.14     62.07 o 
  -6   5   3     2436.50     2159.69     33.04 o 
  -5   5   3       89.59      166.84      6.88 o 
  -4   5   3      417.58      585.22     13.17 o 
  -3   5   3     3672.84     4456.54     50.46 o 
  -2   5   3     1042.52      831.56     17.35 o 
  -1   5   3     2236.66     2188.88     32.36 o 
   0   5   3    14951.79    15488.29    175.67 o 
   1   5   3     1930.47     2136.71     39.78 o 
   2   5   3     5686.97     6101.99     67.38 o 
   3   5   3       45.89       32.70      3.79 o 
   4   5   3     2402.41     2429.98     30.63 o 
   5   5   3      211.65      179.38     11.34 o 
   6   5   3     6533.08     6984.51     76.21 o 
   7   5   3     2256.11     2424.13     32.39 o 
   8   5   3     2135.26     1911.83     27.95 o 
   9   5   3     1137.84     1137.57     24.02 o 
  10   5   3      765.49      717.56     22.86 o 
  11   5   3       56.28       51.08      9.23 o 
  12   5   3       69.42       67.40     14.05 o 
  13   5   3       24.55       17.34     12.57 o 
  14   5   3      285.27      286.20     27.56 o 
  15   5   3      103.55       99.72     18.62 o 
  16   5   3      291.11      285.66     25.95 o 
 -16   6   3       74.09       77.58     14.51 o 
 -15   6   3      111.98      113.82     15.13 o 
 -14   6   3        3.13       -1.32      9.13 o 
 -13   6   3      105.70      120.12     13.49 o 
 -12   6   3       16.07       15.03      9.23 o 
 -11   6   3       11.72        5.81      9.76 o 
 -10   6   3     2113.56     2226.92     38.12 o 
  -9   6   3      157.74      186.70     11.00 o 
  -8   6   3     1659.75     1672.99     30.41 o 
  -7   6   3      557.49      509.15     16.46 o 
  -6   6   3       81.07       86.81      6.03 o 
  -5   6   3      752.63      803.12     15.41 o 
  -4   6   3      689.57      865.81     17.36 o 
  -3   6   3      434.90      453.67     13.57 o 
  -2   6   3       52.99       75.77      6.65 o 
  -1   6   3      159.66      104.18      6.96 o 
   0   6   3      375.12      589.28     15.12 o 
   1   6   3      112.82       80.02      9.15 o 
   2   6   3       12.35       10.06      3.48 o 
   3   6   3     2868.98     3045.69     38.68 o 
   4   6   3      540.50      560.97     12.37 o 
   5   6   3        9.62       24.22      4.32 o 
   6   6   3     1140.80     1078.69     18.91 o 
   7   6   3      470.79      479.55     13.37 o 
   8   6   3      162.74      184.65     10.51 o 
   9   6   3     1295.20     1186.40     25.31 o 
  10   6   3       47.82       49.89      9.49 o 
  11   6   3      111.01      130.02     12.74 o 
  12   6   3       19.05       25.15     11.86 o 
  13   6   3       45.62       41.75     16.08 o 
  14   6   3       80.23       81.19     16.51 o 
  15   6   3       11.03       19.68     20.10 o 
 -15   7   3       44.43       34.11     12.33 o 
 -14   7   3       72.64       71.81     13.26 o 
 -13   7   3      187.86      197.56     18.12 o 
 -12   7   3      775.57      746.72     26.37 o 
 -11   7   3       95.82       99.32     11.90 o 
 -10   7   3      258.85      281.72     13.59 o 
  -9   7   3      672.38      654.10     21.75 o 
  -8   7   3      168.27      145.08     11.93 o 
  -7   7   3       34.32       39.93      6.57 o 
  -6   7   3      940.27      874.40     17.52 o 
  -5   7   3       51.00       33.61      5.57 o 
  -4   7   3     1080.15     1170.92     22.38 o 
  -3   7   3      388.32      388.37     12.20 o 
  -2   7   3       40.15       28.98      6.83 o 
  -1   7   3        0.79        7.57      5.14 o 
   0   7   3       98.44       62.21      6.98 o 
   1   7   3       14.90       20.04      3.91 o 
   2   7   3      465.75      520.33     13.93 o 
   3   7   3      702.96      706.89     15.28 o 
   4   7   3       82.00       94.15      6.25 o 
   5   7   3      453.06      393.03     11.37 o 
   6   7   3       15.30       20.07      4.84 o 
   7   7   3      370.04      408.84     12.30 o 
   8   7   3        0.66       -7.86      5.24 o 
   9   7   3        7.51        0.76      6.16 o 
  10   7   3      170.39      152.33     13.17 o 
  11   7   3        7.08       13.87      9.04 o 
  12   7   3       22.22        3.44      8.48 o 
  13   7   3      173.50      184.82     20.60 o 
  14   7   3        9.02       17.83     13.52 o 
  15   7   3      130.31      156.88     21.41 o 
 -14   8   3      184.94      173.05     21.23 o 
 -13   8   3      253.30      300.72     23.51 o 
 -12   8   3       56.58       46.59     14.05 o 
 -11   8   3      165.69      209.11     19.07 o 
 -10   8   3       30.57       16.31      8.57 o 
  -9   8   3      131.76      164.28     13.26 o 
  -8   8   3      489.79      472.49     19.42 o 
  -7   8   3       41.85       19.46      6.96 o 
  -6   8   3     1017.68     1014.66     25.33 o 
  -5   8   3     4183.10     4239.80     69.08 o 
  -4   8   3      378.42      406.42     16.68 o 
  -3   8   3     4869.06     4835.12     76.61 o 
  -2   8   3      103.74      110.49     14.56 o 
  -1   8   3       31.27       71.91      8.45 o 
   0   8   3     1911.82     1852.02     46.48 o 
   1   8   3      389.89      388.11     16.76 o 
   2   8   3      274.30      297.00     11.83 o 
   3   8   3     2066.60     2109.90     36.46 o 
   4   8   3      263.48      246.93     10.15 o 
   5   8   3       99.90      116.63      8.22 o 
   6   8   3      169.39      154.78      8.45 o 
   7   8   3       76.54       63.07      8.43 o 
   8   8   3      186.55      213.34     12.17 o 
   9   8   3      635.68      731.08     21.19 o 
  10   8   3       32.98       54.83     13.74 o 
  11   8   3      108.72       79.20     11.67 o 
  12   8   3      475.99      447.35     21.82 o 
  13   8   3        2.99       16.37     12.41 o 
  14   8   3      367.39      377.99     28.28 o 
 -14   9   3      212.17      217.77     22.69 o 
 -13   9   3       60.09       83.02     17.81 o 
 -12   9   3      359.88      494.19     28.38 o 
 -11   9   3       40.75       79.33     16.08 o 
 -10   9   3      682.35      602.45     37.18 o 
  -9   9   3      728.11      574.90     22.40 o 
  -8   9   3     2848.69     2974.57     56.04 o 
  -7   9   3      771.90      768.31     30.83 o 
  -6   9   3     1015.22      959.87     23.62 o 
  -5   9   3      196.30      200.86     13.72 o 
  -4   9   3       18.65       13.85      7.38 o 
  -3   9   3       67.30       79.13     10.08 o 
  -2   9   3     1923.42     1783.53     38.41 o 
  -1   9   3      221.82      152.15     11.44 o 
   0   9   3     6087.31     6260.88     83.75 o 
   1   9   3      619.06      648.58     22.68 o 
   2   9   3      488.24      471.72     19.52 o 
   3   9   3     1200.38     1107.49     32.90 o 
   4   9   3     1337.20     1284.69     29.92 o 
   5   9   3      736.05      716.14     19.60 o 
   6   9   3     8365.80     8338.04    126.61 o 
   7   9   3      306.81      265.59     13.40 o 
   8   9   3      934.01      940.86     24.42 o 
   9   9   3      709.20      658.75     24.37 o 
  10   9   3        3.95       12.79     11.87 o 
  11   9   3      826.08      775.20     27.52 o 
  12   9   3      309.61      374.32     21.16 o 
  13   9   3        4.78       -1.82     12.57 o 
 -13  10   3      576.23      611.64     49.38 o 
 -12  10   3        7.06       -8.73     12.10 o 
 -11  10   3       20.24       32.35     14.19 o 
 -10  10   3        2.94       -7.27      8.62 o 
  -9  10   3      787.15      914.19     29.21 o 
  -8  10   3      360.88      364.45     29.60 o 
  -7  10   3     2558.99     2402.08     49.10 o 
  -6  10   3        5.65       -2.04      6.65 o 
  -5  10   3     1909.96     1875.22     41.83 o 
  -4  10   3      537.03      518.16     21.24 o 
  -3  10   3     1992.07     1816.80     40.76 o 
  -2  10   3        9.51       10.74      8.06 o 
  -1  10   3       58.29       50.41      8.28 o 
   0  10   3      684.58      703.66     48.23 o 
   1  10   3      829.86      823.97     27.12 o 
   2  10   3     2923.61     2883.37     57.22 o 
   3  10   3     4424.38     4491.64    107.87 o 
   4  10   3      233.22      243.51     16.29 o 
   5  10   3      223.83      245.41     13.74 o 
   6  10   3      100.40       83.00     12.56 o 
   7  10   3       19.13       32.68     10.43 o 
   8  10   3       78.51      108.81     13.66 o 
   9  10   3      169.37      168.58     19.07 o 
  10  10   3      141.55      161.69     20.30 o 
  11  10   3      353.42      373.46     26.76 o 
  12  10   3       68.55       38.78     15.69 o 
 -11  11   3        4.29        5.74     12.57 o 
 -10  11   3      724.66      846.17     29.74 o 
  -9  11   3      140.82       96.72     12.96 o 
  -8  11   3        4.07        1.25      8.31 o 
  -7  11   3      260.95      250.82     16.91 o 
  -6  11   3      727.61      746.76     22.91 o 
  -5  11   3        6.37       19.52      9.13 o 
  -4  11   3      464.10      497.15     24.92 o 
  -3  11   3      123.26      129.35     16.41 o 
  -2  11   3      100.83       78.38     11.81 o 
  -1  11   3       22.87       21.71      9.49 o 
   0  11   3      181.01      169.42     18.55 o 
   1  11   3      121.82      143.00     14.24 o 
   2  11   3      685.37      664.92     25.34 o 
   3  11   3      311.53      309.99     25.16 o 
   4  11   3      414.36      371.29     20.01 o 
   5  11   3      658.98      641.00     25.07 o 
   6  11   3      330.19      352.95     23.18 o 
   7  11   3      517.43      514.61     23.40 o 
   8  11   3      347.79      379.41     21.15 o 
   9  11   3      526.30      551.37     31.25 o 
  10  11   3      192.26      210.11     22.32 o 
  11  11   3       42.14       49.55     19.52 o 
 -10  12   3      165.26      195.14     17.52 o 
  -9  12   3      208.49      247.71     18.41 o 
  -8  12   3       74.87       58.08     12.65 o 
  -7  12   3       92.31      113.81     14.07 o 
  -6  12   3      118.06      107.66     11.51 o 
  -5  12   3      334.66      424.40     18.14 o 
  -4  12   3      320.06      354.75     20.55 o 
  -3  12   3      596.99      494.65     22.68 o 
  -2  12   3      138.69      123.22     12.00 o 
  -1  12   3      358.58      370.42     21.31 o 
   0  12   3      480.19      437.46     22.98 o 
   1  12   3      625.42      630.36     26.09 o 
   2  12   3      443.24      393.17     22.05 o 
   3  12   3      744.30      765.40     28.66 o 
   4  12   3        1.94        0.19      9.23 o 
   5  12   3      129.95      138.04     15.33 o 
   6  12   3      139.91      142.04     19.78 o 
   7  12   3      686.09      698.13     35.73 o 
   8  12   3      134.23      131.21     20.64 o 
   9  12   3      473.82      451.50     36.17 o 
  10  12   3        0.62      -12.06     12.99 o 
  -8  13   3        1.75       -3.83      9.96 o 
  -7  13   3      150.11      138.11     16.00 o 
  -6  13   3       34.81       29.13     10.01 o 
  -5  13   3      104.08      142.09     13.40 o 
  -4  13   3       44.90       50.99     11.01 o 
  -3  13   3      283.39      288.38     17.20 o 
  -2  13   3       20.33       46.73     12.74 o 
  -1  13   3        4.21        0.44     10.46 o 
   0  13   3      165.29      193.50     20.97 o 
   1  13   3        5.87       -0.63     10.10 o 
   2  13   3       33.09       31.32     11.56 o 
   3  13   3      461.53      435.73     24.06 o 
   4  13   3       67.35       71.05     13.55 o 
   5  13   3      378.19      400.26     38.56 o 
   6  13   3       61.25       39.94     16.63 o 
   7  13   3        6.76       23.87     15.36 o 
   8  13   3       35.49       49.38     22.97 o 
  -5  14   3      259.62      248.56     15.16 o 
  -4  14   3        2.01        3.94     11.79 o 
  -3  14   3      482.93      460.06     26.26 o 
  -2  14   3       10.54       12.43     10.79 o 
  -1  14   3        8.37       -8.50      9.90 o 
   0  14   3      141.56      153.35     17.65 o 
   1  14   3        8.65       20.94     11.70 o 
   2  14   3        7.07       32.55     13.17 o 
   3  14   3      326.80      335.98     27.45 o 
   4  14   3       55.13       26.30     11.99 o 
   5  14   3        3.79        3.75     10.87 o 
 -17   0   4      140.14      106.79     27.56 o 
 -16   0   4      175.26      167.66     28.71 o 
 -15   0   4      893.23      776.27     48.23 o 
 -14   0   4      164.01      194.07     27.56 o 
 -13   0   4      497.81      532.83     37.89 o 
 -12   0   4      111.91      109.09     20.67 o 
 -11   0   4      916.08      780.86     41.34 o 
 -10   0   4       64.25       34.45     11.48 o 
  -9   0   4     7536.45     7080.61    179.14 o 
  -8   0   4      428.39      328.42     22.97 o 
  -7   0   4     8693.37     7301.13    461.63 o 
  -6   0   4      216.40      271.64     14.35 o 
  -5   0   4    27517.10    27350.39    431.17 o 
  -4   0   4     8021.60     9761.13    158.74 o 
  -3   0   4    16115.03    15773.30    251.29 o 
  -2   0   4     5701.58     8092.29    189.47 o 
  -1   0   4     3358.61     2316.18     62.01 o 
   0   0   4    15444.15    18470.90    419.14 o 
   1   0   4     3146.59     2824.69     51.44 o 
   2   0   4     7712.50     9164.83    210.14 o 
   3   0   4    48564.01    49155.78   1160.39 o 
   4   0   4     4152.93     4719.25    121.72 o 
   5   0   4    18822.83    18400.56    296.78 o 
   6   0   4    15914.45    17460.80    283.79 o 
   7   0   4       20.39       36.65      7.68 o 
   8   0   4        2.16        4.13      5.73 o 
   9   0   4     2758.75     2812.31     59.94 o 
  10   0   4     1256.13     1298.24     36.62 o 
  11   0   4     2198.89     2114.08     78.09 o 
  12   0   4     1794.23     1721.35     71.20 o 
  13   0   4      429.10      447.85     36.75 o 
  14   0   4        9.18        8.04     14.93 o 
  15   0   4      368.20      416.84     40.19 o 
  16   0   4       14.20       12.63     19.52 o 
  17   0   4      220.64      268.71     36.75 o 
 -17   1   4       74.47       70.10     17.86 o 
 -16   1   4      223.71      267.53     23.55 o 
 -15   1   4       18.21        6.66     12.10 o 
 -14   1   4       76.69       88.42     15.82 o 
 -13   1   4       55.37       36.04     12.57 o 
 -12   1   4      699.52      691.46     28.82 o 
 -11   1   4       51.87       28.61      9.64 o 
 -10   1   4     2096.85     1853.94     87.85 o 
  -9   1   4      379.54      329.43     43.06 o 
  -8   1   4      189.93      100.59     14.18 o 
  -7   1   4      119.48      156.37      7.92 o 
  -6   1   4    14030.17    14618.66    240.45 o 
  -5   1   4     9129.06     9909.88    151.66 o 
  -4   1   4    18975.48    19329.65    216.93 o 
  -3   1   4     9014.79     9440.91    106.81 o 
  -2   1   4     8048.34     8292.69    109.14 o 
  -1   1   4      533.75     1073.91     19.23 o 
   0   1   4    14150.98    14395.73    184.19 o 
   1   1   4     8904.10     8515.32     97.05 o 
   2   1   4      614.61      397.36      7.85 o 
   3   1   4      849.83      780.79     14.74 o 
   4   1   4     1690.01     1413.40     22.80 o 
   5   1   4      431.03      496.75     13.43 o 
   6   1   4     4649.63     4466.99     58.55 o 
   7   1   4        7.83       15.68      4.49 o 
   8   1   4      491.49      413.88     12.76 o 
   9   1   4       32.89       35.54      5.65 o 
  10   1   4      114.99      120.26      8.57 o 
  11   1   4      514.63      528.99     19.77 o 
  12   1   4      228.80      254.85     20.69 o 
  13   1   4      140.92      157.10     17.86 o 
  14   1   4      847.81      880.39     36.94 o 
  15   1   4        1.92        4.81     12.69 o 
  16   1   4      550.26      597.41     34.07 o 
  17   1   4       97.77       79.84     19.49 o 
 -17   2   4        8.69        9.21     15.42 o 
 -16   2   4        1.92        2.30     13.80 o 
 -15   2   4       38.37       33.86     14.19 o 
 -14   2   4      101.05       91.04     15.36 o 
 -13   2   4     1696.05     1687.71     49.08 o 
 -12   2   4      129.99      119.07     14.55 o 
 -11   2   4     1200.09     1206.08     36.94 o 
 -10   2   4      504.22      476.77     21.88 o 
  -9   2   4      715.02      597.93     41.34 o 
  -8   2   4      728.01      784.60     19.06 o 
  -7   2   4     5730.51     5732.62     70.15 o 
  -6   2   4     1529.64     1835.22     29.72 o 
  -5   2   4     9018.69     8841.02     92.10 o 
  -4   2   4      846.75      869.12     13.39 o 
  -3   2   4       15.12       61.72      5.55 o 
  -2   2   4      209.77      212.10      7.96 o 
  -1   2   4      391.27      265.43      8.77 o 
   0   2   4     2018.63     2281.81     37.91 o 
   1   2   4     1523.65     1441.92     21.67 o 
   2   2   4     5319.42     5908.63     70.25 o 
   3   2   4    10904.42    10907.12    126.84 o 
   4   2   4     1056.26     1309.87     30.60 o 
   5   2   4       69.43       77.21      5.70 o 
   6   2   4      643.49      657.84     15.19 o 
   7   2   4      114.33       83.66      6.58 o 
   8   2   4        0.59       -5.55      3.70 o 
   9   2   4     1390.25     1285.43     24.97 o 
  10   2   4      159.32      184.55     11.67 o 
  11   2   4      132.78      126.73     11.65 o 
  12   2   4      570.13      591.82     29.20 o 
  13   2   4      142.74      121.48     16.63 o 
  14   2   4       82.25       75.81     15.82 o 
  15   2   4      282.18      331.43     44.78 o 
  16   2   4        8.48        4.70     13.38 o 
  17   2   4      113.91      126.70     21.07 o 
 -17   3   4       18.79        5.95     10.95 o 
 -16   3   4        4.83       10.24     10.77 o 
 -15   3   4       50.58       30.77     12.24 o 
 -14   3   4       92.16       92.01     14.38 o 
 -13   3   4      596.72      556.43     21.98 o 
 -12   3   4      142.88      147.15     35.50 o 
 -11   3   4     1684.30     1581.15     35.48 o 
 -10   3   4       15.17       10.04      7.05 o 
  -9   3   4       18.00        9.52      5.37 o 
  -8   3   4      251.62      258.76     10.11 o 
  -7   3   4       23.58       36.22      3.97 o 
  -6   3   4     3015.00     3171.87     49.70 o 
  -5   3   4      721.33      843.41     14.08 o 
  -4   3   4     1440.11     1312.57     36.28 o 
  -3   3   4     2890.74     3046.53     46.10 o 
  -2   3   4        6.06       22.09      3.98 o 
  -1   3   4     2317.56     2628.44     40.66 o 
   0   3   4      873.81     1196.05     32.90 o 
   1   3   4      433.96      488.87     11.29 o 
   2   3   4     1684.60     1786.17     26.55 o 
   3   3   4     5313.98     6258.84     76.71 o 
   4   3   4      430.98      332.04      9.92 o 
   5   3   4     1960.66     2113.49     32.10 o 
   6   3   4      625.00      696.04     16.06 o 
   7   3   4     1587.54     1805.98     25.01 o 
   8   3   4      144.15      125.48      6.48 o 
   9   3   4      336.03      347.67     18.48 o 
  10   3   4      705.81      697.52     18.08 o 
  11   3   4      142.42      136.49     11.82 o 
  12   3   4       14.16        4.42     10.94 o 
  13   3   4      151.78      156.07     18.15 o 
  14   3   4       47.26       16.34     12.57 o 
  15   3   4        4.91       -9.22     12.92 o 
  16   3   4        0.21       -4.02     12.99 o 
 -16   4   4      110.59       88.49     14.77 o 
 -15   4   4       23.36       18.29     10.42 o 
 -14   4   4      309.05      289.65     17.97 o 
 -13   4   4      277.61      246.86     16.01 o 
 -12   4   4       15.91       16.42      8.33 o 
 -11   4   4       74.58       82.56     10.49 o 
 -10   4   4      268.98      254.71     14.13 o 
  -9   4   4      279.96      256.18     11.38 o 
  -8   4   4      143.50      137.03      7.34 o 
  -7   4   4     2668.20     2583.65     33.15 o 
  -6   4   4     1165.49     1396.61     23.79 o 
  -5   4   4     3160.04     3486.62     37.78 o 
  -4   4   4     1464.95     1728.37     23.34 o 
  -3   4   4     3148.27     3877.67     50.33 o 
  -2   4   4     1620.29     1923.74     33.24 o 
  -1   4   4     1202.93     1541.76     28.20 o 
   0   4   4        3.76        5.24      3.71 o 
   1   4   4     2515.53     2797.59     44.22 o 
   2   4   4     1122.44     1231.86     21.42 o 
   3   4   4       20.85       28.38      3.86 o 
   4   4   4     4254.19     4894.56     62.94 o 
   5   4   4       15.50       32.63      3.66 o 
   6   4   4      680.31      745.65     13.55 o 
   7   4   4      129.01      106.07      8.88 o 
   8   4   4        8.98        8.56      5.00 o 
   9   4   4     1157.63     1108.15     23.44 o 
  10   4   4      767.31      778.09     25.53 o 
  11   4   4       32.50       41.44      9.09 o 
  12   4   4       18.05       23.72     11.75 o 
  13   4   4      265.58      215.46     20.69 o 
  14   4   4        6.05       -2.46     12.63 o 
  15   4   4       36.37       11.78     16.65 o 
  16   4   4       29.81        4.13     15.01 o 
 -16   5   4      105.56      126.91     16.10 o 
 -15   5   4       90.57      118.08     14.86 o 
 -14   5   4       97.22      108.27     16.16 o 
 -13   5   4       20.52        7.45      8.82 o 
 -12   5   4        7.66        6.94     11.92 o 
 -11   5   4      253.41      248.84     16.97 o 
 -10   5   4        8.93        6.19      6.92 o 
  -9   5   4      405.18      413.71     26.19 o 
  -8   5   4        5.50        8.83      6.74 o 
  -7   5   4      265.60      247.82      8.18 o 
  -6   5   4     3210.99     3255.40     37.12 o 
  -5   5   4     1867.77     2082.19     28.17 o 
  -4   5   4     3516.75     3201.46     38.88 o 
  -3   5   4      124.17       79.94      6.01 o 
  -2   5   4       63.58       11.99      3.79 o 
  -1   5   4     9493.50    11086.24    129.21 o 
   0   5   4    10554.21    11291.20    151.32 o 
   1   5   4     1073.75     1183.46     43.74 o 
   2   5   4     2686.42     2491.79     36.61 o 
   3   5   4      475.38      531.60     13.18 o 
   4   5   4     1228.38     1040.40     30.50 o 
   5   5   4      326.47      387.95     10.09 o 
   6   5   4     1869.33     1770.60     25.32 o 
   7   5   4        2.51        5.54      4.86 o 
   8   5   4       64.06       57.44      7.28 o 
   9   5   4      174.08      157.23     11.77 o 
  10   5   4      135.89      126.60     12.35 o 
  11   5   4       38.76       49.81      9.90 o 
  12   5   4       99.92      110.35     12.56 o 
  13   5   4       31.43       38.63     32.15 o 
  14   5   4      166.11      180.47     20.93 o 
  15   5   4       91.62      108.50     25.26 o 
  16   5   4      127.55      138.13     21.51 o 
 -15   6   4      521.44      591.80     26.26 o 
 -14   6   4      512.93      513.50     23.24 o 
 -13   6   4      137.87      179.54     15.02 o 
 -12   6   4        1.42       -6.93      7.59 o 
 -11   6   4      384.67      396.88     18.50 o 
 -10   6   4     1093.29     1082.22     28.89 o 
  -9   6   4    16622.04    16706.41    173.74 o 
  -8   6   4      374.47      359.83     12.31 o 
  -7   6   4     5765.63     5552.60     71.32 o 
  -6   6   4     1518.55     1520.63     21.91 o 
  -5   6   4      836.82      757.54     15.08 o 
  -4   6   4     1298.36     1251.03     22.00 o 
  -3   6   4     8034.99     7865.27     84.95 o 
  -2   6   4     1877.84     1899.46     31.04 o 
  -1   6   4     2875.88     2573.89     38.78 o 
   0   6   4     1570.46     1770.48     29.70 o 
   1   6   4       17.50        8.00      4.86 o 
   2   6   4        0.24       -2.83      3.53 o 
   3   6   4     6585.30     6518.90     92.98 o 
   4   6   4        4.80        1.18      4.38 o 
   5   6   4     3890.45     3961.88     47.46 o 
   6   6   4      902.97      909.66     20.58 o 
   7   6   4     3589.55     3435.26     50.89 o 
   8   6   4      448.33      373.61     19.39 o 
   9   6   4     1347.96     1388.56     28.36 o 
  10   6   4       39.26       49.46      8.14 o 
  11   6   4      934.70      899.57     37.72 o 
  12   6   4       73.05       88.38     12.23 o 
  13   6   4      342.88      420.08     45.36 o 
  14   6   4       97.74       69.56     22.39 o 
  15   6   4       56.04       94.86     21.82 o 
 -15   7   4      107.63      106.49     29.86 o 
 -14   7   4      665.08      769.52     34.66 o 
 -13   7   4        4.00       -4.08     10.76 o 
 -12   7   4      545.34      652.98     30.82 o 
 -11   7   4        7.85       17.74     17.22 o 
 -10   7   4      559.74      567.41     18.60 o 
  -9   7   4     2793.66     2862.72     72.60 o 
  -8   7   4     3634.78     3864.22     56.76 o 
  -7   7   4     1622.83     1575.70     26.51 o 
  -6   7   4     6476.64     6306.00     73.45 o 
  -5   7   4      303.34      362.66     16.57 o 
  -4   7   4     4691.24     4621.03     63.18 o 
  -3   7   4     2482.62     2320.87     37.37 o 
  -2   7   4     3065.04     2757.68     42.37 o 
  -1   7   4     1194.54     1270.05     27.51 o 
   0   7   4    11495.38    11159.92    133.34 o 
   1   7   4      457.37      502.41     15.11 o 
   2   7   4     7437.99     7439.14    107.01 o 
   3   7   4      840.92      971.93     20.43 o 
   4   7   4     1110.80     1052.22     22.09 o 
   5   7   4      805.75      811.95     16.41 o 
   6   7   4     1261.19     1323.30     26.55 o 
   7   7   4      133.79      116.96      9.45 o 
   8   7   4      617.84      643.01     18.90 o 
   9   7   4      185.08      185.72     11.58 o 
  10   7   4     1408.07     1500.21     36.86 o 
  11   7   4      487.42      477.98     21.45 o 
  12   7   4      798.94      814.93     28.22 o 
  13   7   4       11.58       17.12     12.92 o 
  14   7   4        4.03        2.37     11.86 o 
  15   7   4      191.55      287.46     25.95 o 
 -14   8   4       10.52       -2.92     13.23 o 
 -13   8   4     1043.32     1120.95     55.12 o 
 -12   8   4      364.65      370.38     25.34 o 
 -11   8   4      655.15      728.16     31.88 o 
 -10   8   4      330.34      299.91     14.63 o 
  -9   8   4     1155.13     1169.42     27.37 o 
  -8   8   4     1149.10     1135.55     34.31 o 
  -7   8   4     4228.50     3912.06     51.66 o 
  -6   8   4       49.87       73.21      7.55 o 
  -5   8   4     1580.36     1453.00     29.29 o 
  -4   8   4       44.48       36.70      7.18 o 
  -3   8   4     3213.73     3071.00     47.50 o 
  -2   8   4       45.73       45.63      7.23 o 
  -1   8   4     1914.62     1788.61     38.89 o 
   0   8   4      480.02      449.45     15.11 o 
   1   8   4     1485.27     1512.82     29.30 o 
   2   8   4      728.83      712.80     22.74 o 
   3   8   4     2736.89     2740.46     64.55 o 
   4   8   4     1218.79     1193.12     31.94 o 
   5   8   4      424.21      418.57     18.54 o 
   6   8   4      514.34      470.05     19.44 o 
   7   8   4     2081.72     2081.54     44.64 o 
   8   8   4      508.53      547.01     18.50 o 
   9   8   4      739.04      667.95     20.61 o 
  10   8   4        1.75        4.33      8.60 o 
  11   8   4       10.09       32.00     10.10 o 
  12   8   4       68.56       71.28     12.74 o 
  13   8   4      202.63      236.11     22.69 o 
  14   8   4      238.50      240.90     23.86 o 
 -13   9   4       93.04       90.51     17.44 o 
 -12   9   4       72.23       78.82     17.22 o 
 -11   9   4        9.77       18.04     12.57 o 
 -10   9   4       99.41      103.46     11.42 o 
  -9   9   4       70.00       48.22     10.77 o 
  -8   9   4      284.42      253.68     14.02 o 
  -7   9   4      949.43      868.63     23.49 o 
  -6   9   4      953.61      925.32     24.55 o 
  -5   9   4      177.03      161.81     11.34 o 
  -4   9   4     1080.71     1043.20     24.87 o 
  -3   9   4      158.49      151.75     11.02 o 
  -2   9   4     1302.55     1220.14     27.13 o 
  -1   9   4      377.29      385.95     18.10 o 
   0   9   4     3189.30     3012.37     48.39 o 
   1   9   4      100.10      125.23     12.36 o 
   2   9   4     3258.92     3241.31     60.52 o 
   3   9   4      115.52      130.65     16.99 o 
   4   9   4      111.06      113.28     15.01 o 
   5   9   4        0.17       -6.67      7.05 o 
   6   9   4        8.74        4.23      8.57 o 
   7   9   4      271.50      248.86     16.79 o 
   8   9   4        1.65       -8.69      8.10 o 
   9   9   4       31.15       27.16      9.90 o 
  10   9   4        1.57        2.81     14.93 o 
  11   9   4       94.30      104.28     17.81 o 
  12   9   4       76.91       73.74     17.05 o 
  13   9   4       94.58      113.68     28.71 o 
 -12  10   4      141.62      137.85     19.78 o 
 -11  10   4       29.54       30.60     13.73 o 
 -10  10   4        3.88        3.05      7.95 o 
  -9  10   4        1.51      -10.10      6.73 o 
  -8  10   4      262.38      235.20     14.16 o 
  -7  10   4       59.08       59.48      9.54 o 
  -6  10   4       58.89       50.02     11.32 o 
  -5  10   4       29.90       15.07      7.54 o 
  -4  10   4      359.65      378.07     23.54 o 
  -3  10   4        0.71       -0.82      6.06 o 
  -2  10   4      247.25      261.68     16.20 o 
  -1  10   4       32.78       71.00     13.04 o 
   0  10   4     1525.47     1345.32     34.12 o 
   1  10   4      256.82      251.64     18.71 o 
   2  10   4        1.76        4.71      7.93 o 
   3  10   4      102.03      106.76     17.86 o 
   4  10   4      179.51      198.72     19.44 o 
   5  10   4      935.08      899.31     35.70 o 
   6  10   4       11.34       14.95      9.61 o 
   7  10   4      297.62      269.18     23.39 o 
   8  10   4      105.24       94.08     13.47 o 
   9  10   4        0.08       -1.54     14.93 o 
  10  10   4      191.31      228.82     22.69 o 
  11  10   4      119.41      125.55     19.49 o 
  12  10   4       27.36       40.19     16.24 o 
 -11  11   4       21.87       13.58     13.73 o 
 -10  11   4       24.60       24.10     10.11 o 
  -9  11   4       18.69       18.49      9.94 o 
  -8  11   4       49.75       21.78      8.79 o 
  -7  11   4      331.58      262.33     15.18 o 
  -6  11   4      655.28      608.30     18.83 o 
  -5  11   4      101.61      101.10     12.27 o 
  -4  11   4      221.36      227.43     14.38 o 
  -3  11   4      435.39      310.96     15.87 o 
  -2  11   4        5.53       11.55      7.45 o 
  -1  11   4      344.88      297.86     30.99 o 
   0  11   4      436.86      442.48     32.84 o 
   1  11   4      415.26      433.46     21.53 o 
   2  11   4      267.93      242.53     19.43 o 
   3  11   4      896.40      855.97     29.58 o 
   4  11   4      307.60      299.87     23.55 o 
   5  11   4       87.73       53.85     15.36 o 
   6  11   4      111.78      115.09     17.86 o 
   7  11   4       61.39       33.26     14.09 o 
   8  11   4        4.05       -5.62      9.96 o 
   9  11   4        0.06       -3.33     12.41 o 
  10  11   4        1.98        1.04     12.41 o 
  11  11   4       38.37       36.75     16.24 o 
 -10  12   4       33.24       10.37      9.74 o 
  -9  12   4     1092.27     1124.71     51.71 o 
  -8  12   4        9.96       21.44      9.58 o 
  -7  12   4      246.96      233.46     16.35 o 
  -6  12   4        1.08       -2.85      6.84 o 
  -5  12   4        3.40        6.09      8.29 o 
  -4  12   4      458.88      476.24     21.97 o 
  -3  12   4     1451.50     1454.69     34.45 o 
  -2  12   4        0.92        2.25      7.85 o 
  -1  12   4      681.82      798.29     29.83 o 
   0  12   4      137.40      126.50     14.99 o 
   1  12   4       69.24       57.69     12.74 o 
   2  12   4        7.04        9.21     11.90 o 
   3  12   4      795.79      794.50     29.53 o 
   4  12   4       34.30       34.96     14.35 o 
   5  12   4     1126.57     1193.65     48.23 o 
   6  12   4      147.01      175.49     31.00 o 
   7  12   4      343.94      302.03     25.57 o 
   8  12   4       46.02       61.20     13.82 o 
   9  12   4       79.80       75.45     17.44 o 
  -8  13   4      171.47      243.95     16.97 o 
  -7  13   4       13.41       15.44      9.84 o 
  -6  13   4      619.75      652.73     24.17 o 
  -5  13   4      178.25      222.37     16.15 o 
  -4  13   4      796.10      822.43     26.87 o 
  -3  13   4      354.95      341.47     18.60 o 
  -2  13   4     1438.77     1363.61     41.06 o 
  -1  13   4       30.54       28.13     12.14 o 
   0  13   4     1674.50     1597.33     44.84 o 
   1  13   4        1.17        9.74      9.67 o 
   2  13   4      672.65      738.34     30.16 o 
   3  13   4      138.16      123.59     17.22 o 
   4  13   4      596.96      654.25     36.51 o 
   5  13   4       85.16       99.17     18.97 o 
   6  13   4      571.17      613.13     35.31 o 
   7  13   4        0.28       -2.61     13.38 o 
  -5  14   4      199.67      279.53     15.76 o 
  -4  14   4       47.50       42.08     11.25 o 
  -3  14   4      133.80      143.52     17.82 o 
  -2  14   4       27.30       33.76     13.23 o 
  -1  14   4      221.82      256.17     24.38 o 
   0  14   4       26.34       20.53     11.99 o 
   1  14   4      476.06      479.02     26.70 o 
   2  14   4       16.84        8.58     16.10 o 
   3  14   4      871.70      975.51     35.71 o 
   4  14   4       18.89       26.47     16.51 o 
 -17   1   5      121.88      129.68     21.07 o 
 -16   1   5       23.58        9.84     27.56 o 
 -15   1   5       39.08       20.10     12.99 o 
 -14   1   5       84.25       74.10     15.01 o 
 -13   1   5      171.11      121.77     34.45 o 
 -12   1   5       70.16       59.17     12.57 o 
 -11   1   5     1550.97     1513.34     43.01 o 
 -10   1   5       46.13       83.64     14.35 o 
  -9   1   5      574.67      546.91     40.77 o 
  -8   1   5     2267.28     2615.57    120.52 o 
  -7   1   5       13.13       50.32      4.25 o 
  -6   1   5    15315.85    15965.03    315.81 o 
  -5   1   5     1707.69     1992.10     40.00 o 
  -4   1   5      241.49       97.42      5.64 o 
  -3   1   5     4288.93     4515.58     55.06 o 
  -2   1   5       54.22       18.15      3.71 o 
  -1   1   5       30.92        8.83      3.04 o 
   0   1   5     2704.71     3135.81     46.52 o 
   1   1   5     3465.61     3856.82     42.63 o 
   2   1   5     4161.93     4066.41     44.89 o 
   3   1   5       57.11       52.55      4.79 o 
   4   1   5       21.76        2.89      4.98 o 
   5   1   5       63.21       77.65      7.66 o 
   6   1   5     3014.04     3048.07     43.77 o 
   7   1   5     3833.10     3868.08     53.66 o 
   8   1   5     1590.31     1552.52     32.49 o 
   9   1   5     1408.81     1343.30     26.29 o 
  10   1   5      188.30      201.80     11.93 o 
  11   1   5     1071.02     1095.87     24.79 o 
  12   1   5      196.27      206.07     18.68 o 
  13   1   5       37.25       15.80     11.75 o 
  14   1   5      234.01      235.41     21.92 o 
  15   1   5      107.69      105.28     19.07 o 
  16   1   5       34.81       66.04     17.44 o 
 -17   2   5        1.21      -15.50     10.33 o 
 -16   2   5      209.84      231.20     19.40 o 
 -15   2   5      283.41      248.76     22.32 o 
 -14   2   5     1143.21     1031.36     38.95 o 
 -13   2   5     1233.42     1266.16     41.32 o 
 -12   2   5      927.07      910.02     33.26 o 
 -11   2   5      468.74      497.66     23.55 o 
 -10   2   5       51.44       47.77     10.13 o 
  -9   2   5      189.06      175.40     13.38 o 
  -8   2   5        3.33       -6.03      4.17 o 
  -7   2   5      516.98      409.00     11.35 o 
  -6   2   5    13987.39    15533.56    156.96 o 
  -5   2   5     2692.57     2567.15     31.45 o 
  -4   2   5     1189.42     1270.13     20.18 o 
  -3   2   5     1310.74     1526.58     22.58 o 
  -2   2   5     1191.58      994.45     19.80 o 
  -1   2   5     6638.73     6428.88     88.23 o 
   0   2   5     5382.75     6154.50     84.73 o 
   1   2   5      800.81      582.67     12.26 o 
   2   2   5      170.64      149.56      5.66 o 
   3   2   5    13864.03    15586.73    205.70 o 
   4   2   5      179.26      302.20      9.92 o 
   5   2   5    13366.73    13847.00    161.72 o 
   6   2   5     4114.91     4432.68     59.51 o 
   7   2   5     3444.29     3130.29     45.74 o 
   8   2   5      146.56      180.39     19.23 o 
   9   2   5      366.19      374.58     18.33 o 
  10   2   5     1114.88     1104.88     24.48 o 
  11   2   5     1758.70     1866.40     74.25 o 
  12   2   5        0.96        2.55     10.94 o 
  13   2   5     1766.76     1962.86     57.24 o 
  14   2   5       74.78      105.52     18.37 o 
  15   2   5      765.30      793.22     39.62 o 
  16   2   5        1.79       -0.57     12.99 o 
 -16   3   5      822.99      830.03     30.24 o 
 -15   3   5     1470.45     1351.22     49.44 o 
 -14   3   5       89.44      106.91     13.41 o 
 -13   3   5      573.52      589.07     31.94 o 
 -12   3   5      654.19      675.84     23.08 o 
 -11   3   5     1581.35     1502.93     34.39 o 
 -10   3   5     8172.80     7956.28    221.01 o 
  -9   3   5     8159.00     7893.26    112.70 o 
  -8   3   5     2647.88     2540.40     38.27 o 
  -7   3   5      103.01       52.50      4.63 o 
  -6   3   5     5629.86     5386.27     59.97 o 
  -5   3   5      740.63     1014.71     16.87 o 
  -4   3   5     6927.93     6786.56    104.09 o 
  -3   3   5      342.74      301.48     10.82 o 
  -2   3   5       22.87       72.08      7.37 o 
  -1   3   5      885.37      889.46     31.28 o 
   0   3   5     2521.18     2197.09     37.96 o 
   1   3   5     1040.97     1367.35     25.82 o 
   2   3   5    10544.31     9925.60    115.58 o 
   3   3   5     2131.39     2045.36     30.70 o 
   4   3   5     3142.47     2909.06     42.86 o 
   5   3   5      228.86      217.08     32.00 o 
   6   3   5     5435.67     5175.56     68.00 o 
   7   3   5      442.19      444.27     13.81 o 
   8   3   5     2859.45     2796.28     43.28 o 
   9   3   5       76.10       66.37      7.77 o 
  10   3   5     3466.06     3356.56     51.40 o 
  11   3   5       14.75       24.76      8.05 o 
  12   3   5     2256.89     2146.56     68.33 o 
  13   3   5      329.16      344.99     24.68 o 
  14   3   5      138.02      150.68     26.41 o 
  15   3   5        0.82        9.19     13.80 o 
  16   3   5      382.30      453.23     31.19 o 
 -16   4   5      765.95      831.21     48.68 o 
 -15   4   5      907.47      957.39     31.77 o 
 -14   4   5      626.96      608.45     24.67 o 
 -13   4   5      326.19      327.35     18.13 o 
 -12   4   5       18.71       -0.67      7.51 o 
 -11   4   5      112.77      100.71     11.41 o 
 -10   4   5      227.86      249.05     14.07 o 
  -9   4   5      771.92      762.83     18.75 o 
  -8   4   5     1800.21     1876.29     31.51 o 
  -7   4   5     1705.53     1520.24     25.26 o 
  -6   4   5     2212.79     2154.20     41.10 o 
  -5   4   5      168.68      245.02      9.24 o 
  -4   4   5       37.69       85.08      9.61 o 
  -3   4   5      114.65      251.89     10.61 o 
  -2   4   5     1273.87     1524.80     36.31 o 
  -1   4   5     3685.57     3621.72     55.46 o 
   0   4   5     1031.31      987.51     21.73 o 
   1   4   5     5601.15     5490.41     84.39 o 
   2   4   5     5346.65     6425.40     93.17 o 
   3   4   5    16011.25    15637.92    180.76 o 
   4   4   5     1101.07     1114.93     21.02 o 
   5   4   5      800.26      800.17     16.14 o 
   6   4   5      530.65      552.67     13.42 o 
   7   4   5     2168.78     2121.81     31.28 o 
   8   4   5       13.59       14.71      4.92 o 
   9   4   5     3678.72     3641.46     54.07 o 
  10   4   5       55.24       56.05      8.11 o 
  11   4   5      574.51      559.44     21.97 o 
  12   4   5       12.25        8.01      7.90 o 
  13   4   5        5.84       -0.32     11.59 o 
  14   4   5        0.82       -7.57     10.94 o 
  15   4   5      381.17      405.18     28.28 o 
  16   4   5       17.42        9.90     19.52 o 
 -16   5   5        0.62        9.10     11.39 o 
 -15   5   5      274.13      288.22     19.47 o 
 -14   5   5      340.94      336.63     20.80 o 
 -13   5   5     1296.71     1376.48     42.95 o 
 -12   5   5      437.91      415.88     45.24 o 
 -11   5   5      404.03      423.12     18.91 o 
 -10   5   5       93.66       83.12     10.07 o 
  -9   5   5      871.93      838.32     20.61 o 
  -8   5   5      135.46      102.46     11.35 o 
  -7   5   5      931.17      901.28     18.73 o 
  -6   5   5     4834.09     4802.37     55.99 o 
  -5   5   5     2288.12     2142.26     32.32 o 
  -4   5   5     1541.62     1409.87     23.10 o 
  -3   5   5       56.76       59.76     11.90 o 
  -2   5   5      732.31     1138.92     24.73 o 
  -1   5   5     5975.37     7087.06    100.30 o 
   0   5   5     2747.32     2350.27     63.69 o 
   1   5   5       82.11       74.65      7.43 o 
   2   5   5     1542.00     1542.18     26.55 o 
   3   5   5     4751.37     4984.26     64.86 o 
   4   5   5      839.82      711.81     16.48 o 
   5   5   5       55.68       49.96      6.28 o 
   6   5   5     3243.06     3060.96     45.70 o 
   7   5   5      150.41      127.68      9.01 o 
   8   5   5     1794.70     1601.08     30.17 o 
   9   5   5      382.80      417.56     18.23 o 
  10   5   5      175.93      188.00     11.68 o 
  11   5   5       16.79        8.47      8.57 o 
  12   5   5      441.87      436.24     20.41 o 
  13   5   5       59.27       47.41     14.05 o 
  14   5   5      397.47      416.75     31.00 o 
  15   5   5        0.85       -7.19     12.57 o 
 -15   6   5        0.49       -2.33     12.10 o 
 -14   6   5        1.13        2.07     12.10 o 
 -13   6   5      311.99      278.58     24.11 o 
 -12   6   5       22.58       11.81     11.48 o 
 -11   6   5       83.77       68.35     11.51 o 
 -10   6   5      236.11      246.34     62.01 o 
  -9   6   5        3.57        4.49      6.58 o 
  -8   6   5     1493.33     1467.96     29.23 o 
  -7   6   5      179.00      200.43      9.33 o 
  -6   6   5      166.72      182.09     12.93 o 
  -5   6   5       37.57       43.12      5.87 o 
  -4   6   5      132.36      147.89      8.58 o 
  -3   6   5       39.84       70.61      6.74 o 
  -2   6   5     1138.74     1020.49     24.19 o 
  -1   6   5     1561.55     1496.46     30.97 o 
   0   6   5     1172.28     1386.29     29.45 o 
   1   6   5      697.96      683.31     19.90 o 
   2   6   5        9.32       -1.27      4.86 o 
   3   6   5      148.28      131.50      7.52 o 
   4   6   5      678.84      741.14     17.39 o 
   5   6   5       17.73       10.88      4.89 o 
   6   6   5      144.43      137.96      9.21 o 
   7   6   5      567.18      584.59     17.28 o 
   8   6   5        0.05       -4.34      5.24 o 
   9   6   5     1058.89      979.80     25.11 o 
  10   6   5       42.36       20.93      7.56 o 
  11   6   5      156.01      147.58     14.07 o 
  12   6   5       14.49       19.91      9.49 o 
  13   6   5       62.46       90.89     16.63 o 
  14   6   5       16.78       37.32     16.65 o 
  15   6   5       22.58       24.38     15.69 o 
 -15   7   5       88.80       82.32     17.93 o 
 -14   7   5       30.90       22.18     14.05 o 
 -13   7   5       18.47        4.33     11.86 o 
 -12   7   5        5.42        9.47     11.28 o 
 -11   7   5      496.87      449.21     53.40 o 
 -10   7   5      254.72      252.39     19.78 o 
  -9   7   5       19.78        2.18      6.65 o 
  -8   7   5     1087.89     1139.21     26.08 o 
  -7   7   5      301.59      304.25     13.61 o 
  -6   7   5     1196.13     1158.70     23.54 o 
  -5   7   5     1681.46     1801.18     32.30 o 
  -4   7   5       33.20       35.86      6.45 o 
  -3   7   5      216.17      216.12     10.80 o 
  -2   7   5      223.11      209.48     10.56 o 
  -1   7   5       90.73       97.78      9.40 o 
   0   7   5     2009.06     1895.00     37.84 o 
   1   7   5       26.15       46.98      7.90 o 
   2   7   5        7.31        7.82      8.50 o 
   3   7   5     1307.96     1438.90     33.56 o 
   4   7   5      142.25      152.33     12.10 o 
   5   7   5        6.99        9.19      6.83 o 
   6   7   5      296.27      278.37     15.25 o 
   7   7   5       17.05        6.70      5.93 o 
   8   7   5      418.29      418.40     23.04 o 
   9   7   5      576.49      493.53     17.89 o 
  10   7   5       67.45       71.53      9.58 o 
  11   7   5       17.45       11.59      8.94 o 
  12   7   5        2.50       -9.46      8.41 o 
  13   7   5       66.90       41.47     14.35 o 
  14   7   5       35.73       44.21     17.80 o 
 -14   8   5        4.05        7.97     13.73 o 
 -13   8   5      106.95      118.81     18.62 o 
 -12   8   5      276.41      272.51     22.56 o 
 -11   8   5       39.66       33.30     19.52 o 
 -10   8   5      175.48      177.38     12.57 o 
  -9   8   5       95.89      105.41     10.53 o 
  -8   8   5        9.66        0.49      6.95 o 
  -7   8   5      175.92      169.41     11.95 o 
  -6   8   5      307.56      301.92     12.26 o 
  -5   8   5       15.52        9.69      6.07 o 
  -4   8   5      466.84      466.19     16.03 o 
  -3   8   5      331.06      317.80     15.75 o 
  -2   8   5     2248.06     2097.15     36.73 o 
  -1   8   5     1919.50     1738.02     51.55 o 
   0   8   5     1635.88     1688.19     41.72 o 
   1   8   5     1278.08     1355.89     32.32 o 
   2   8   5        4.10        8.61      8.93 o 
   3   8   5     4797.49     4824.56     99.05 o 
   4   8   5        0.56        1.49      6.71 o 
   5   8   5      517.63      513.95     20.77 o 
   6   8   5       54.38       53.75      9.90 o 
   7   8   5      229.93      200.58     15.02 o 
   8   8   5        5.86        4.35      8.38 o 
   9   8   5      167.59      257.23     17.32 o 
  10   8   5        2.37        7.17     11.75 o 
  11   8   5      146.28      142.46     18.15 o 
  12   8   5        3.67       11.99     12.69 o 
  13   8   5      151.23      160.77     31.00 o 
  14   8   5        8.23        8.04     20.67 o 
 -13   9   5      215.08      228.17     25.26 o 
 -12   9   5      185.17      212.64     21.11 o 
 -11   9   5       67.60      103.25     16.63 o 
 -10   9   5     1661.14     1709.06     36.44 o 
  -9   9   5      685.09      716.00     22.35 o 
  -8   9   5       71.48       93.65     12.27 o 
  -7   9   5      190.61      149.96     18.26 o 
  -6   9   5     1153.16     1085.55     23.19 o 
  -5   9   5      126.49      112.08     10.37 o 
  -4   9   5     4507.30     4305.47     63.68 o 
  -3   9   5      232.44      231.05     12.94 o 
  -2   9   5      676.22      624.08     20.05 o 
  -1   9   5      211.19      197.75     12.76 o 
   0   9   5       91.78       91.42      9.78 o 
   1   9   5      116.85      109.22     11.60 o 
   2   9   5      285.39      253.78     19.88 o 
   3   9   5      727.43      745.13     32.07 o 
   4   9   5     1765.12     1667.26     76.94 o 
   5   9   5       26.10       33.55      9.44 o 
   6   9   5     1570.73     1560.31     39.31 o 
   7   9   5      248.73      240.05     16.29 o 
   8   9   5      148.94      145.32     16.90 o 
   9   9   5      296.92      315.00     20.11 o 
  10   9   5       82.21      129.94     25.84 o 
  11   9   5       51.73       19.86     13.52 o 
  12   9   5      460.11      466.49     30.25 o 
  13   9   5        0.39       -4.59     19.52 o 
 -12  10   5      198.45      195.16     22.23 o 
 -11  10   5       18.28       22.97     18.95 o 
 -10  10   5       34.53       30.22      9.75 o 
  -9  10   5      174.21      192.26     13.90 o 
  -8  10   5      100.80      127.76     12.26 o 
  -7  10   5       29.18       23.45      8.65 o 
  -6  10   5      314.30      316.33     13.69 o 
  -5  10   5       30.91       15.55      7.40 o 
  -4  10   5      197.69      172.54     12.50 o 
  -3  10   5     1884.49     1995.22     38.58 o 
  -2  10   5     1350.83     1265.20     29.40 o 
  -1  10   5      868.79      864.47     24.04 o 
   0  10   5       15.20       20.08      7.13 o 
   1  10   5       10.95        9.21      8.05 o 
   2  10   5     1168.51     1023.25     38.98 o 
   3  10   5     3606.95     3599.03     84.85 o 
   4  10   5        4.35       24.23     12.06 o 
   5  10   5     1265.56     1366.73     46.64 o 
   6  10   5      453.45      482.91     30.17 o 
   7  10   5       63.99       89.26     15.90 o 
   8  10   5       10.80       13.07     10.57 o 
   9  10   5      482.34      512.73     23.98 o 
  10  10   5        8.35       15.24     13.23 o 
  11  10   5      284.56      315.37     26.38 o 
  12  10   5        3.10       -2.33     24.69 o 
 -11  11   5      216.02      239.95     25.84 o 
 -10  11   5       73.86       70.66     12.27 o 
  -9  11   5      354.39      352.32     21.38 o 
  -8  11   5      352.16      378.14     18.36 o 
  -7  11   5      268.39      238.90     15.01 o 
  -6  11   5      981.22      965.92     23.91 o 
  -5  11   5      154.68      171.78     13.23 o 
  -4  11   5      367.75      436.57     32.80 o 
  -3  11   5       22.87        9.38      7.61 o 
  -2  11   5       26.94       36.21      8.89 o 
  -1  11   5      737.55      620.86     28.29 o 
   0  11   5      381.82      381.71     20.64 o 
   1  11   5      357.29      346.45     27.15 o 
   2  11   5      116.64      124.27     18.26 o 
   3  11   5       88.47      108.55     18.26 o 
   4  11   5       13.58        8.00     12.10 o 
   5  11   5      901.26      854.85     37.75 o 
   6  11   5     1417.89     1301.80     46.68 o 
   7  11   5        1.36       -7.48      9.71 o 
   8  11   5     1641.51     1658.80     44.41 o 
   9  11   5      124.27      127.82     19.49 o 
  10  11   5      389.81      483.83     35.02 o 
  -9  12   5        3.87      -12.16      8.79 o 
  -8  12   5        2.43        1.72      9.09 o 
  -7  12   5       51.36       49.09     11.02 o 
  -6  12   5      654.99      647.94     23.04 o 
  -5  12   5       47.17       64.08     11.20 o 
  -4  12   5      161.05      146.80     13.34 o 
  -3  12   5      396.73      389.08     18.75 o 
  -2  12   5        3.35        4.53      8.17 o 
  -1  12   5     1050.68     1099.22     36.21 o 
   0  12   5      138.48      125.20     15.13 o 
   1  12   5      598.75      600.67     26.00 o 
   2  12   5      381.85      401.77     28.00 o 
   3  12   5      305.95      284.23     25.57 o 
   4  12   5        5.44        5.64     13.52 o 
   5  12   5      306.53      307.08     25.95 o 
   6  12   5        9.46        0.28     13.38 o 
   7  12   5      204.24      212.38     23.54 o 
   8  12   5       14.72        6.26     11.48 o 
   9  12   5      161.88      149.39     21.51 o 
  -7  13   5       52.74       61.40     11.66 o 
  -6  13   5      204.98      216.58     16.15 o 
  -5  13   5      144.07      187.34     15.71 o 
  -4  13   5       20.46        0.11      8.57 o 
  -3  13   5        8.18        5.77      9.16 o 
  -2  13   5        3.39       11.22      9.74 o 
  -1  13   5      282.86      236.54     25.17 o 
   0  13   5        3.73      -13.08      8.72 o 
   1  13   5       19.52       21.82     10.81 o 
   2  13   5       87.78       68.70     17.33 o 
   3  13   5       84.68       58.22     17.80 o 
   4  13   5       87.94      116.18     23.54 o 
   5  13   5       20.31       11.23     14.35 o 
   6  13   5       21.02       -8.26     14.55 o 
   7  13   5       11.18       26.87     16.00 o 
  -4  14   5      160.26      162.06     15.84 o 
  -3  14   5        0.29       -5.74      9.16 o 
  -2  14   5      308.02      311.68     35.03 o 
  -1  14   5      206.78      248.11     21.19 o 
   0  14   5      108.34      116.92     17.05 o 
   1  14   5        3.55       -8.10     10.22 o 
   2  14   5        3.81        1.41     14.05 o 
   3  14   5        0.31      -21.02     14.02 o 
 -16   0   6      859.62      842.87     53.97 o 
 -15   0   6      106.93       83.83     24.11 o 
 -14   0   6      200.38      212.44     28.71 o 
 -13   0   6       14.66       -3.44     16.08 o 
 -12   0   6      865.94      901.44     47.08 o 
 -11   0   6      148.88      142.39     20.67 o 
 -10   0   6     6087.68     5672.75    152.73 o 
  -9   0   6      940.12      934.74     41.34 o 
  -8   0   6     3689.89     3365.76     96.46 o 
  -7   0   6      172.41      142.32      9.34 o 
  -6   0   6     6559.09     5639.91     98.63 o 
  -5   0   6     8475.42     8858.39    190.05 o 
  -4   0   6     1348.41     1264.67     29.63 o 
  -3   0   6    13337.19    14171.55    329.57 o 
  -2   0   6    22949.61    22419.86    344.42 o 
  -1   0   6     4758.93     5181.62     87.14 o 
   0   0   6     3069.43     2342.49     53.40 o 
   1   0   6       18.85       68.24      4.97 o 
   2   0   6      421.08      650.89     19.78 o 
   3   0   6     5525.58     5049.44     90.85 o 
   4   0   6     6809.84     6451.93    140.67 o 
   5   0   6     8360.41     8171.80    142.07 o 
   6   0   6    23483.43    22828.25    370.23 o 
   7   0   6      298.00      279.36     18.37 o 
   8   0   6     1365.98     1432.76     38.56 o 
   9   0   6       10.36       11.76      8.50 o 
  10   0   6      880.12      899.47     31.54 o 
  11   0   6     1183.18     1058.39     35.15 o 
  12   0   6      109.47      119.43     22.97 o 
  13   0   6       40.45       12.63     17.22 o 
  14   0   6        9.25        5.74     17.22 o 
  15   0   6      154.37      233.11     34.45 o 
  16   0   6       93.25      126.32     29.86 o 
 -16   1   6       12.27       12.80     14.93 o 
 -15   1   6     1363.63     1274.80     45.47 o 
 -14   1   6      250.16      279.19     25.84 o 
 -13   1   6      184.19      249.29     19.88 o 
 -12   1   6      482.27      446.43     23.94 o 
 -11   1   6       14.36       -3.77      8.50 o 
 -10   1   6     1489.93     1351.59     38.56 o 
  -9   1   6      915.45      919.20    110.24 o 
  -8   1   6       51.56       30.97      7.68 o 
  -7   1   6     1867.74     1757.62     27.04 o 
  -6   1   6        5.88       20.26      4.04 o 
  -5   1   6     1250.36     1229.38     20.81 o 
  -4   1   6     3187.74     3070.89     40.74 o 
  -3   1   6     6016.94     6441.42     76.84 o 
  -2   1   6      497.90      885.81     19.59 o 
  -1   1   6     1655.21     1441.89     26.35 o 
   0   1   6       22.51        7.61      2.49 o 
   1   1   6     7005.26     7556.42     79.40 o 
   2   1   6     5857.60     6685.11     71.25 o 
   3   1   6     1511.22     1588.93     30.83 o 
   4   1   6     1528.98     1398.90     24.21 o 
   5   1   6     2095.29     2325.15     35.85 o 
   6   1   6     6176.28     6034.09     77.92 o 
   7   1   6      352.56      360.20     12.91 o 
   8   1   6      601.02      551.52     16.17 o 
   9   1   6     2739.71     2785.78     44.45 o 
  10   1   6      928.44      958.69     28.84 o 
  11   1   6       36.26       31.73     10.77 o 
  12   1   6      614.54      713.63     32.07 o 
  13   1   6      198.23      132.63     17.81 o 
  14   1   6       77.81       95.30     17.86 o 
  15   1   6        2.35       -3.13     13.38 o 
  16   1   6      108.39      162.94     25.84 o 
 -16   2   6        2.47        0.79     11.00 o 
 -15   2   6      341.21      275.59     20.84 o 
 -14   2   6      197.59      218.66     16.24 o 
 -13   2   6      382.23      355.80     23.05 o 
 -12   2   6      994.50      962.61     34.89 o 
 -11   2   6       12.42       17.75      9.64 o 
 -10   2   6      145.50      137.50     12.79 o 
  -9   2   6      634.27      616.13     19.66 o 
  -8   2   6      366.01      338.81     14.93 o 
  -7   2   6     2180.42     2064.62     28.00 o 
  -6   2   6     3263.96     3452.29     41.29 o 
  -5   2   6      279.41      217.56      7.47 o 
  -4   2   6     1208.91     1045.39     18.41 o 
  -3   2   6     3726.95     3994.10     50.52 o 
  -2   2   6       95.49      263.47      7.98 o 
  -1   2   6     8634.56     9107.19    148.12 o 
   0   2   6      323.10      492.70     13.86 o 
   1   2   6       33.52       73.07      7.13 o 
   2   2   6     2205.85     2003.32     26.02 o 
   3   2   6      119.71      183.97      8.62 o 
   4   2   6     1283.41     1565.36     26.36 o 
   5   2   6      107.17      108.04      7.31 o 
   6   2   6        3.49        5.88      6.87 o 
   7   2   6        5.09        9.63      5.14 o 
   8   2   6      421.70      370.73     13.48 o 
   9   2   6       46.86       40.50      7.28 o 
  10   2   6        5.11       -0.60      6.63 o 
  11   2   6      511.97      539.79     17.81 o 
  12   2   6       38.89       60.20     16.65 o 
  13   2   6      330.79      372.86     25.98 o 
  14   2   6       49.82       49.95     15.43 o 
  15   2   6      106.61      130.90     20.30 o 
  16   2   6        1.00       -6.78     12.92 o 
 -16   3   6       52.74       41.86     12.84 o 
 -15   3   6        9.33       -4.23      9.90 o 
 -14   3   6       39.37       19.75      9.90 o 
 -13   3   6       75.04       77.49     11.90 o 
 -12   3   6       71.62       64.92     10.35 o 
 -11   3   6        0.45        6.46      7.23 o 
 -10   3   6     1090.13     1138.51     29.07 o 
  -9   3   6      134.24       93.85     15.35 o 
  -8   3   6     1175.85     1153.84     30.99 o 
  -7   3   6        5.84        0.52      4.53 o 
  -6   3   6      150.13      154.45      8.44 o 
  -5   3   6       71.97       86.52      6.13 o 
  -4   3   6      130.13      104.04      7.62 o 
  -3   3   6     2972.54     3144.97     41.49 o 
  -2   3   6      668.33      730.54     17.82 o 
  -1   3   6      463.87      672.29     17.57 o 
   0   3   6     1999.09     2311.60     39.08 o 
   1   3   6      250.08      231.56     10.14 o 
   2   3   6     1306.82     1438.48     20.70 o 
   3   3   6     2546.93     2348.79     35.08 o 
   4   3   6       34.76       56.05      5.59 o 
   5   3   6       62.89       90.79      6.87 o 
   6   3   6      802.97      901.66     19.91 o 
   7   3   6        0.28       -2.11      4.28 o 
   8   3   6      133.43      119.52      8.96 o 
   9   3   6       20.71       32.83      6.92 o 
  10   3   6       96.96       99.64      9.27 o 
  11   3   6       90.73       93.77     15.79 o 
  12   3   6        2.40        6.15      8.38 o 
  13   3   6       91.06       63.68     15.01 o 
  14   3   6        7.76       14.79     13.38 o 
  15   3   6        0.75       -0.57     12.18 o 
  16   3   6       16.21       22.94     15.82 o 
 -16   4   6       23.78       12.48     13.50 o 
 -15   4   6       97.69       94.94     14.91 o 
 -14   4   6       14.60       13.43     10.07 o 
 -13   4   6       82.86       84.74     12.14 o 
 -12   4   6      166.03      194.37     21.45 o 
 -11   4   6       27.92       22.05      8.33 o 
 -10   4   6       58.96       64.04      9.40 o 
  -9   4   6     1831.83     1869.32     38.09 o 
  -8   4   6      199.30      219.61     10.47 o 
  -7   4   6     1953.68     1900.51     27.42 o 
  -6   4   6     4242.03     4232.08     50.14 o 
  -5   4   6     1120.24     1252.91     21.79 o 
  -4   4   6      111.22      107.09      6.27 o 
  -3   4   6      185.84      231.92     14.36 o 
  -2   4   6      608.33      672.99     18.96 o 
  -1   4   6     5321.93     5828.33     86.75 o 
   0   4   6       62.64       42.36      5.97 o 
   1   4   6       87.58      116.37      8.10 o 
   2   4   6     3885.66     4233.12     50.94 o 
   3   4   6     2549.93     2829.91     36.93 o 
   4   4   6     1378.53     1445.83     25.70 o 
   5   4   6      152.44      164.78      8.98 o 
   6   4   6      941.27      913.65     26.52 o 
   7   4   6      698.79      639.84     17.57 o 
   8   4   6       13.21        6.94      5.70 o 
   9   4   6       56.30       53.06      7.94 o 
  10   4   6      180.43      169.29     11.79 o 
  11   4   6        1.18        3.33      7.09 o 
  12   4   6       10.13        0.90      8.06 o 
  13   4   6        0.38      -14.62      9.74 o 
  14   4   6       92.86       90.71     18.37 o 
  15   4   6        9.09       -6.89     12.99 o 
 -15   5   6      688.37      665.68     68.33 o 
 -14   5   6      129.32      114.20     37.32 o 
 -13   5   6      499.22      555.18     29.56 o 
 -12   5   6      318.49      319.69     17.72 o 
 -11   5   6       63.40       55.72     15.02 o 
 -10   5   6       73.65       51.17      9.86 o 
  -9   5   6      440.05      417.45     16.58 o 
  -8   5   6      814.91      901.02     52.68 o 
  -7   5   6       12.18       22.00      7.05 o 
  -6   5   6     2366.50     2159.41     47.07 o 
  -5   5   6     1579.06     1643.80     36.68 o 
  -4   5   6      833.62      842.78     21.39 o 
  -3   5   6     2056.65     1945.60     49.99 o 
  -2   5   6      300.69      443.58     15.34 o 
  -1   5   6      837.35      817.18     30.96 o 
   0   5   6      699.23      731.19     25.37 o 
   1   5   6      480.33      356.50     13.52 o 
   2   5   6     4775.62     5023.55     76.42 o 
   3   5   6     3474.77     3543.74     66.30 o 
   4   5   6      405.54      400.73     12.71 o 
   5   5   6      405.17      458.47     14.25 o 
   6   5   6     1107.94     1047.50     22.74 o 
   7   5   6       79.41       93.01      8.50 o 
   8   5   6      128.54      146.39     10.27 o 
   9   5   6      142.94      122.44     10.29 o 
  10   5   6        5.05       -7.98      5.87 o 
  11   5   6        0.49       -0.03      8.16 o 
  12   5   6      140.45      147.85     14.33 o 
  13   5   6        2.72       17.64     13.38 o 
  14   5   6       87.84      117.73     19.07 o 
  15   5   6        6.19       -1.18     13.38 o 
 -15   6   6       86.81       71.27     17.37 o 
 -14   6   6      338.95      383.80     26.65 o 
 -13   6   6       13.87       16.15     12.10 o 
 -12   6   6      972.30     1058.51     73.49 o 
 -11   6   6       80.73       90.77     14.93 o 
 -10   6   6     1085.78     1158.16     68.33 o 
  -9   6   6        5.01       11.59      7.77 o 
  -8   6   6     1031.71      972.86     27.17 o 
  -7   6   6     2919.86     2721.23     54.48 o 
  -6   6   6     7864.93     8142.74    101.59 o 
  -5   6   6     4039.56     4094.55     65.88 o 
  -4   6   6     3603.29     3292.84     55.53 o 
  -3   6   6     4617.85     4718.47     73.30 o 
  -2   6   6     2017.17     1869.74     36.76 o 
  -1   6   6      474.52      423.72     16.78 o 
   0   6   6      978.58      884.19     23.07 o 
   1   6   6       83.78       55.47      7.73 o 
   2   6   6      421.93      410.98     15.88 o 
   3   6   6     3622.76     3491.34     60.77 o 
   4   6   6     3149.39     3068.02     55.46 o 
   5   6   6      205.16      226.42     20.89 o 
   6   6   6     1547.23     1416.36     47.75 o 
   7   6   6       47.55       30.90      8.29 o 
   8   6   6       15.21       23.02      6.71 o 
   9   6   6     1748.32     1754.64     34.21 o 
  10   6   6      970.01      909.38     24.16 o 
  11   6   6      584.19      535.35     44.17 o 
  12   6   6      346.86      353.55     20.06 o 
  13   6   6       16.02       27.49     13.38 o 
  14   6   6       12.05        7.68     12.92 o 
 -14   7   6        4.36       -2.30     13.23 o 
 -13   7   6      397.74      456.85     28.38 o 
 -12   7   6      132.02      137.52     36.75 o 
 -11   7   6      747.94      811.79     34.45 o 
 -10   7   6      440.65      377.20     25.26 o 
  -9   7   6     1397.51     1489.70     36.23 o 
  -8   7   6       13.21       35.38      9.09 o 
  -7   7   6       81.16      107.30     11.23 o 
  -6   7   6       34.91       33.69      8.10 o 
  -5   7   6      337.19      343.73     16.33 o 
  -4   7   6      151.89      129.40     11.00 o 
  -3   7   6     7975.68     8125.54    117.83 o 
  -2   7   6       73.95       61.31      8.77 o 
  -1   7   6     4045.19     4028.01     66.58 o 
   0   7   6     2371.75     2210.05     43.08 o 
   1   7   6      709.85      694.25     33.41 o 
   2   7   6     4975.62     5060.00     79.78 o 
   3   7   6     3260.04     3099.34     98.76 o 
   4   7   6      352.00      316.26     16.34 o 
   5   7   6     1174.26     1166.42     38.37 o 
   6   7   6      866.60      855.50     26.29 o 
   7   7   6      284.60      294.31     18.48 o 
   8   7   6     2306.74     2137.15     46.37 o 
   9   7   6       91.84      113.62     12.90 o 
  10   7   6      497.17      551.51     25.24 o 
  11   7   6       18.41       45.06     14.93 o 
  12   7   6      217.07      265.00     22.88 o 
  13   7   6       87.66       98.76     28.71 o 
  14   7   6      267.21      336.46     40.19 o 
 -13   8   6      432.17      435.04     28.75 o 
 -12   8   6      473.36      479.94     29.86 o 
 -11   8   6       69.62       67.51     14.87 o 
 -10   8   6      222.08      293.21     22.23 o 
  -9   8   6        9.60        3.24     11.69 o 
  -8   8   6     1141.99     1159.73     32.18 o 
  -7   8   6     4337.94     4195.12     93.05 o 
  -6   8   6     5417.79     5046.36     81.46 o 
  -5   8   6     1871.88     1726.15     38.13 o 
  -4   8   6      310.53      335.96     35.61 o 
  -3   8   6      435.25      422.41     17.63 o 
  -2   8   6        4.67        7.17      6.54 o 
  -1   8   6     1426.21     1387.83     33.45 o 
   0   8   6     3557.30     3444.28     60.50 o 
   1   8   6       28.53       34.18      8.19 o 
   2   8   6     1907.76     1958.09     56.27 o 
   3   8   6     2139.93     2068.50     55.20 o 
   4   8   6       22.37       11.31      7.72 o 
   5   8   6      738.40      720.67     24.97 o 
   6   8   6      329.28      337.20     18.09 o 
   7   8   6       47.07       77.93     11.90 o 
   8   8   6      944.46      905.60     29.36 o 
   9   8   6      257.51      262.43     17.67 o 
  10   8   6      597.89      603.95     24.67 o 
  11   8   6      207.05      215.62     21.51 o 
  12   8   6        4.80       -2.30     12.57 o 
  13   8   6      314.38      277.90     36.75 o 
 -13   9   6      314.41      307.98     72.34 o 
 -12   9   6      171.72      165.12     21.07 o 
 -11   9   6        6.37        6.39     12.92 o 
 -10   9   6      225.38      243.24     21.88 o 
  -9   9   6       58.24       36.89      9.61 o 
  -8   9   6      258.20      256.28     14.49 o 
  -7   9   6      600.36      631.00     20.88 o 
  -6   9   6      473.34      452.52     18.90 o 
  -5   9   6      356.00      404.35     16.76 o 
  -4   9   6      401.19      470.93     17.78 o 
  -3   9   6      274.62      254.78     15.80 o 
  -2   9   6      254.93      224.77     14.91 o 
  -1   9   6      354.91      335.10     26.85 o 
   0   9   6       10.73       15.25      8.06 o 
   1   9   6     1200.72     1107.46     31.51 o 
   2   9   6      477.13      387.45     23.94 o 
   3   9   6      361.42      365.11     23.94 o 
   4   9   6     1045.19     1093.51     39.76 o 
   5   9   6      237.45      233.04     16.55 o 
   6   9   6       50.66       32.46     10.47 o 
   7   9   6      145.85      169.48     15.25 o 
   8   9   6       12.83       15.47     10.68 o 
   9   9   6       25.74       21.32     10.57 o 
  10   9   6       26.49       12.06     12.18 o 
  11   9   6       44.07       41.12     15.01 o 
  12   9   6       53.18       76.51     18.15 o 
 -11  10   6       86.92       91.37     21.24 o 
 -10  10   6      242.77      270.65     19.20 o 
  -9  10   6        6.52       11.93      8.21 o 
  -8  10   6        1.68       -7.20      7.88 o 
  -7  10   6       11.27       14.63      8.11 o 
  -6  10   6      308.42      322.17     15.94 o 
  -5  10   6       16.67       25.19      8.07 o 
  -4  10   6       22.83       35.61      8.57 o 
  -3  10   6      215.89      228.05     13.98 o 
  -2  10   6       31.52       41.24     10.10 o 
  -1  10   6      172.77      152.94     13.95 o 
   0  10   6       21.38       11.84      8.87 o 
   1  10   6       10.94        4.72     10.76 o 
   2  10   6      367.78      368.33     25.13 o 
   3  10   6       71.20       91.22     16.18 o 
   4  10   6       70.38       76.15     15.36 o 
   5  10   6       50.86       46.04     13.38 o 
   6  10   6       57.43       41.74     11.73 o 
   7  10   6        4.72       -7.00      9.44 o 
   8  10   6      691.89      601.20     26.92 o 
   9  10   6      163.22      160.12     16.79 o 
  10  10   6       36.96       15.36     14.87 o 
  11  10   6       31.52       25.51     15.01 o 
 -10  11   6      334.87      338.14     22.69 o 
  -9  11   6       74.56       75.98     12.13 o 
  -8  11   6      111.27      109.40     12.98 o 
  -7  11   6       57.25       58.08     10.76 o 
  -6  11   6      100.95      126.15     15.13 o 
  -5  11   6        7.30        7.86      8.78 o 
  -4  11   6       11.12        9.14      7.88 o 
  -3  11   6     1177.26     1056.62     32.12 o 
  -2  11   6       22.51       37.55     10.46 o 
  -1  11   6      317.30      299.96     19.43 o 
   0  11   6       10.79       13.88      9.15 o 
   1  11   6       12.29       30.00     12.57 o 
   2  11   6        1.16        9.86     11.59 o 
   3  11   6        5.71       -8.08     11.26 o 
   4  11   6       43.04       20.95     13.38 o 
   5  11   6        0.82      -11.98     11.02 o 
   6  11   6      834.17      916.60     39.38 o 
   7  11   6      472.17      444.45     24.08 o 
   8  11   6      101.59       71.05     14.00 o 
   9  11   6       22.27       17.31     12.10 o 
  10  11   6       16.73       25.87     15.36 o 
  -8  12   6     1050.85     1169.86     38.21 o 
  -7  12   6      298.79      329.49     18.36 o 
  -6  12   6      594.29      628.27     36.03 o 
  -5  12   6      448.80      413.42     19.89 o 
  -4  12   6       13.23       18.20      8.76 o 
  -3  12   6      420.34      397.25     19.11 o 
  -2  12   6      290.53      302.33     17.20 o 
  -1  12   6      267.10      292.26     19.60 o 
   0  12   6      186.38      230.80     23.05 o 
   1  12   6        2.22       -5.27     13.78 o 
   2  12   6        1.57       -0.22     12.92 o 
   3  12   6      200.22      212.85     29.28 o 
   4  12   6        1.74       -3.33     12.06 o 
   5  12   6      106.09      126.84     19.88 o 
   6  12   6      188.36      222.34     23.94 o 
   7  12   6       29.94       21.52     15.36 o 
   8  12   6        2.90       11.10     18.95 o 
  -6  13   6        1.05      -11.75      8.57 o 
  -5  13   6      146.80      217.74     16.86 o 
  -4  13   6      409.17      451.64     25.96 o 
  -3  13   6     1626.67     1591.23     38.65 o 
  -2  13   6       16.25        4.36     10.28 o 
  -1  13   6      356.80      330.78     28.00 o 
   0  13   6      104.72       90.50     18.76 o 
   1  13   6      413.94      370.85     29.20 o 
   2  13   6      635.55      553.43     34.50 o 
   3  13   6      752.35      716.83     69.47 o 
   4  13   6      336.86      460.99     41.34 o 
   5  13   6      107.30      156.88     27.56 o 
   6  13   6      431.03      447.89     32.48 o 
  -1  14   6      904.50      954.71     45.06 o 
   0  14   6      428.32      485.77     34.45 o 
   1  14   6       77.60      103.88     21.07 o 
 -16   1   7       74.35       84.82     18.62 o 
 -15   1   7      122.85      107.86     18.68 o 
 -14   1   7       23.95       20.15     12.57 o 
 -13   1   7      272.77      308.23     22.32 o 
 -12   1   7      907.17      956.21     44.21 o 
 -11   1   7        6.61       23.73     10.76 o 
 -10   1   7       84.67       84.89     12.57 o 
  -9   1   7      654.78      657.58     37.89 o 
  -8   1   7      133.13      136.49     11.75 o 
  -7   1   7      957.40      873.99     25.03 o 
  -6   1   7     1760.64     1893.08     24.99 o 
  -5   1   7     1031.12     1010.48     17.24 o 
  -4   1   7      539.72      584.58     13.72 o 
  -3   1   7     5763.27     6335.83     90.17 o 
  -2   1   7     2227.01     2699.70     43.93 o 
  -1   1   7     5217.59     5250.09     75.48 o 
   0   1   7        4.67        0.59      3.49 o 
   1   1   7     1717.92     1619.52     43.26 o 
   2   1   7       16.41       23.93      3.51 o 
   3   1   7       31.19       17.05      3.51 o 
   4   1   7      708.30      757.55     17.38 o 
   5   1   7     2737.68     2968.84     44.15 o 
   6   1   7     1413.41     1560.52     28.68 o 
   7   1   7     3354.80     3217.06     48.21 o 
   8   1   7       27.82       33.80      6.58 o 
   9   1   7       60.49       49.49      7.60 o 
  10   1   7      318.27      293.99     13.90 o 
  11   1   7       12.17        6.88      6.87 o 
  12   1   7       35.02       41.86     13.38 o 
  13   1   7      510.37      518.44     29.20 o 
  14   1   7      269.20      254.90     23.86 o 
  15   1   7      223.92      209.10     24.36 o 
 -16   2   7      689.77      746.05     29.53 o 
 -15   2   7       63.68       57.79     13.01 o 
 -14   2   7      473.31      552.40     23.91 o 
 -13   2   7      113.57       87.97     12.23 o 
 -12   2   7      981.30     1075.81     30.16 o 
 -11   2   7      433.66      421.24     18.13 o 
 -10   2   7     1383.97     1232.59     68.58 o 
  -9   2   7      104.15      109.65     10.15 o 
  -8   2   7     1210.05     1116.38     32.70 o 
  -7   2   7      240.00      255.07      8.99 o 
  -6   2   7     2465.79     2490.26     32.68 o 
  -5   2   7     1310.64     1144.32     18.55 o 
  -4   2   7       33.24       93.45      8.91 o 
  -3   2   7     1198.27     1493.38     23.97 o 
  -2   2   7      542.54      386.05     11.50 o 
  -1   2   7      540.09      654.08     17.21 o 
   0   2   7     9637.66    10095.84    136.20 o 
   1   2   7      174.81      264.89     10.28 o 
   2   2   7     5117.75     5216.96     59.82 o 
   3   2   7     1079.39     1084.19     17.78 o 
   4   2   7      388.00      284.15     10.70 o 
   5   2   7      753.28      651.68     16.60 o 
   6   2   7     3947.66     4031.64     57.08 o 
   7   2   7      411.86      347.38     13.31 o 
   8   2   7      469.46      506.15     23.04 o 
   9   2   7      504.97      504.82     17.18 o 
  10   2   7     1495.49     1505.53     40.61 o 
  11   2   7      726.98      682.08     28.01 o 
  12   2   7       17.05       26.94     15.30 o 
  13   2   7        0.96       -0.57     12.18 o 
  14   2   7       40.61       44.60     15.01 o 
  15   2   7       63.54      114.28     19.88 o 
 -16   3   7       38.28       33.30     14.35 o 
 -15   3   7      447.70      436.50     22.81 o 
 -14   3   7       41.68       23.93     13.49 o 
 -13   3   7      485.72      527.16     22.41 o 
 -12   3   7        0.58      -11.24      7.50 o 
 -11   3   7      710.69      630.13     22.17 o 
 -10   3   7       39.27       53.86      8.94 o 
  -9   3   7     2647.88     2809.08     68.27 o 
  -8   3   7     2273.39     2281.47     36.34 o 
  -7   3   7     3560.61     3402.08     42.67 o 
  -6   3   7       23.07       23.87      4.39 o 
  -5   3   7     6963.50     7178.69     87.04 o 
  -4   3   7    13385.99    14795.95    168.47 o 
  -3   3   7    13251.51    12919.21    248.29 o 
  -2   3   7      593.49      573.15     14.66 o 
  -1   3   7      129.51       72.12      7.09 o 
   0   3   7      280.21      244.37     11.11 o 
   1   3   7      352.38      240.29     10.97 o 
   2   3   7     1562.33     1709.69     31.60 o 
   3   3   7     8037.49     7916.30     85.37 o 
   4   3   7       10.12        2.19      4.97 o 
   5   3   7     3297.90     3186.75     46.97 o 
   6   3   7      288.71      242.97     11.09 o 
   7   3   7       56.17       53.71      7.18 o 
   8   3   7      250.93      258.16     12.40 o 
   9   3   7     1838.32     1706.72     33.13 o 
  10   3   7        8.26       19.14      7.74 o 
  11   3   7      619.64      530.31     19.06 o 
  12   3   7        2.84       -0.15      8.94 o 
  13   3   7       44.31       53.47     15.01 o 
  14   3   7       32.61       65.31     16.63 o 
  15   3   7       58.13       57.45     29.28 o 
 -15   4   7      168.52      181.74     25.84 o 
 -14   4   7      890.00      887.25     38.06 o 
 -13   4   7        0.20       -1.96     10.94 o 
 -12   4   7     1471.85     1506.51     36.89 o 
 -11   4   7       40.90       56.41      9.90 o 
 -10   4   7       35.11       46.04      8.87 o 
  -9   4   7      804.58      831.46     23.70 o 
  -8   4   7      181.73      228.12     16.74 o 
  -7   4   7     3312.61     3181.86     82.26 o 
  -6   4   7     1865.67     1698.62     29.35 o 
  -5   4   7      791.06      710.94     29.20 o 
  -4   4   7     2209.98     2212.99     55.79 o 
  -3   4   7      230.67      203.14     14.86 o 
  -2   4   7      132.44       56.16      7.01 o 
  -1   4   7     1291.32     1319.74     51.77 o 
   0   4   7     4015.31     3834.52     91.00 o 
   1   4   7      164.18      160.34      9.99 o 
   2   4   7     5950.97     5854.08     75.17 o 
   3   4   7     2555.92     2150.49     29.68 o 
   4   4   7     1429.01     1358.01     25.24 o 
   5   4   7     3734.09     3685.27     52.93 o 
   6   4   7     2723.52     2618.99     44.09 o 
   7   4   7      532.11      535.73     16.42 o 
   8   4   7      877.07      916.35     30.66 o 
   9   4   7      485.86      481.91     21.22 o 
  10   4   7      666.97      722.00     24.70 o 
  11   4   7       56.17       55.75     13.95 o 
  12   4   7      307.69      308.09     18.31 o 
  13   4   7       25.35       18.30     12.57 o 
  14   4   7       25.09       37.49     14.87 o 
  15   4   7       97.53      133.56     29.28 o 
 -15   5   7      246.06      213.19     23.05 o 
 -14   5   7        8.54       15.60     13.73 o 
 -13   5   7      878.37      866.80     38.47 o 
 -12   5   7      272.38      219.23     20.60 o 
 -11   5   7       32.80       21.38     11.75 o 
 -10   5   7      101.12       80.90     14.19 o 
  -9   5   7       52.22       30.04     10.13 o 
  -8   5   7       38.70       33.52     13.75 o 
  -7   5   7     5156.09     5229.48    136.96 o 
  -6   5   7      294.44      338.32     19.89 o 
  -5   5   7     1336.04     1242.31     28.45 o 
  -4   5   7      944.87      941.76     23.81 o 
  -3   5   7      931.34      865.70     44.36 o 
  -2   5   7       28.78       30.17     12.53 o 
  -1   5   7     2232.72     2237.25     49.06 o 
   0   5   7        2.98       11.83      5.41 o 
   1   5   7     3358.16     3395.01     56.24 o 
   2   5   7     2719.08     2939.02     50.52 o 
   3   5   7      268.91      232.35     13.69 o 
   4   5   7     1451.60     1446.54     33.59 o 
   5   5   7       53.10       67.01      9.40 o 
   6   5   7       52.86       64.62      9.71 o 
   7   5   7     1078.05      992.67     23.20 o 
   8   5   7        3.60        1.96      6.16 o 
   9   5   7     1356.54     1381.98     29.65 o 
  10   5   7      162.32      183.35     12.31 o 
  11   5   7       21.47       25.51      8.25 o 
  12   5   7      587.37      581.61     24.41 o 
  13   5   7       73.20      108.98     24.11 o 
  14   5   7       79.76       42.66     20.10 o 
 -14   6   7      163.33      182.91     21.74 o 
 -13   6   7        7.84      -10.29     11.28 o 
 -12   6   7      223.23      214.15     21.07 o 
 -11   6   7      364.00      308.51     22.69 o 
 -10   6   7        5.61       27.56     11.28 o 
  -9   6   7        4.72        5.48      8.10 o 
  -8   6   7       41.07       36.90     12.49 o 
  -7   6   7      297.17      296.96     20.41 o 
  -6   6   7     1252.33     1371.49     31.29 o 
  -5   6   7      975.42      919.48     29.69 o 
  -4   6   7      411.48      427.49     17.17 o 
  -3   6   7       55.98       43.18      7.90 o 
  -2   6   7       80.68       98.49      9.54 o 
  -1   6   7      404.51      430.84     16.38 o 
   0   6   7      375.85      417.93     16.01 o 
   1   6   7     1186.37     1276.87     66.57 o 
   2   6   7      601.87      598.93     19.73 o 
   3   6   7      264.82      293.44     15.46 o 
   4   6   7       46.09       21.35      7.72 o 
   5   6   7      172.18      180.19     13.47 o 
   6   6   7        1.21        1.52      7.05 o 
   7   6   7       34.04       39.55      9.23 o 
   8   6   7       12.19       11.10      8.62 o 
   9   6   7       49.36       36.02      9.90 o 
  10   6   7        5.82       -4.17      8.16 o 
  11   6   7      156.94      137.00     18.68 o 
  12   6   7      107.40       91.74     16.99 o 
  13   6   7       66.55       53.97     22.97 o 
  14   6   7        8.21       18.37     21.82 o 
 -14   7   7       16.32       16.46     14.55 o 
 -13   7   7       94.25      135.81     20.60 o 
 -12   7   7      303.81      276.79     24.20 o 
 -11   7   7      130.45      156.34     18.97 o 
 -10   7   7       32.12       27.30     12.57 o 
  -9   7   7       32.94       34.82     11.01 o 
  -8   7   7       53.74       61.94     11.04 o 
  -7   7   7     1409.53     1292.74     39.72 o 
  -6   7   7      440.25      414.25     18.01 o 
  -5   7   7     1285.62     1258.66     30.88 o 
  -4   7   7       88.56       69.10     16.29 o 
  -3   7   7      209.70      210.26     23.25 o 
  -2   7   7        0.35        5.66      6.17 o 
  -1   7   7       63.94       45.26     13.37 o 
   0   7   7      108.42      144.09     11.39 o 
   1   7   7      313.20      315.27     15.21 o 
   2   7   7     1145.04     1068.19     28.12 o 
   3   7   7        7.24        6.59     15.50 o 
   4   7   7       31.78        3.07      7.05 o 
   5   7   7        3.25       24.00      8.33 o 
   6   7   7      660.66      587.05     22.52 o 
   7   7   7        0.24        1.15      7.96 o 
   8   7   7        1.52        1.56      7.90 o 
   9   7   7       24.76       41.78     10.82 o 
  10   7   7       88.07       66.35     11.70 o 
  11   7   7      108.09      102.56     16.99 o 
  12   7   7        0.04        3.82     12.57 o 
  13   7   7       66.67       59.83     16.18 o 
 -13   8   7       10.54       -2.12     12.92 o 
 -12   8   7      701.26      663.68     33.99 o 
 -11   8   7      240.01      280.67     23.86 o 
 -10   8   7      405.15      427.26     26.38 o 
  -9   8   7       92.74      109.00     13.47 o 
  -8   8   7      157.69      153.65     30.53 o 
  -7   8   7      160.88      177.30     14.56 o 
  -6   8   7      267.94      292.51     16.07 o 
  -5   8   7      858.74      747.72     28.65 o 
  -4   8   7      286.72      251.49     14.96 o 
  -3   8   7      153.38      186.74     13.57 o 
  -2   8   7      330.01      331.34     20.17 o 
  -1   8   7      139.74      172.31     12.96 o 
   0   8   7      608.99      541.26     20.26 o 
   1   8   7     1492.03     1497.53     35.44 o 
   2   8   7       62.54       72.93     10.96 o 
   3   8   7      330.32      319.95     21.88 o 
   4   8   7      234.02      232.30     52.82 o 
   5   8   7     1010.10      978.00     32.84 o 
   6   8   7     1167.01     1139.08     43.59 o 
   7   8   7      307.72      301.44     17.88 o 
   8   8   7        4.01       13.78      9.44 o 
   9   8   7      231.75      265.66     18.07 o 
  10   8   7       18.08       21.36     10.57 o 
  11   8   7      141.15      115.15     18.62 o 
  12   8   7      214.46      232.08     45.36 o 
 -12   9   7        4.86      -17.63     11.75 o 
 -11   9   7       76.84      114.83     18.68 o 
 -10   9   7       70.80       47.49     13.73 o 
  -9   9   7     1179.80     1185.89     34.89 o 
  -8   9   7       70.85       70.94     12.81 o 
  -7   9   7      938.61      987.86     30.39 o 
  -6   9   7     1056.84     1000.94     37.11 o 
  -5   9   7      426.04      443.35     22.98 o 
  -4   9   7      750.94      763.85     25.74 o 
  -3   9   7     4176.37     4004.26     70.72 o 
  -2   9   7       28.23       17.29      8.73 o 
  -1   9   7      925.03      906.09     35.70 o 
   0   9   7      993.55      899.75     27.63 o 
   1   9   7      115.01       85.73     11.81 o 
   2   9   7     1855.81     1715.28     51.52 o 
   3   9   7      570.60      567.53     29.20 o 
   4   9   7        6.60        3.54     10.13 o 
   5   9   7       38.34       40.93     15.50 o 
   6   9   7       34.56       60.88     11.41 o 
   7   9   7      192.73      184.81     16.12 o 
   8   9   7      839.56      780.21     28.69 o 
   9   9   7     1201.64     1287.50     37.98 o 
  10   9   7       50.88       51.38     13.03 o 
  11   9   7      215.54      225.52     33.30 o 
  12   9   7        5.26       -9.08     12.92 o 
 -11  10   7      254.20      244.53     24.11 o 
 -10  10   7      584.20      577.72     31.25 o 
  -9  10   7       63.94       72.78     13.18 o 
  -8  10   7      125.53       75.80     13.32 o 
  -7  10   7      320.47      308.83     26.24 o 
  -6  10   7       18.81       45.44     13.78 o 
  -5  10   7      162.58      148.16     14.13 o 
  -4  10   7      189.86      160.14     14.24 o 
  -3  10   7       75.19       58.53     11.36 o 
  -2  10   7      686.56      624.47     26.04 o 
  -1  10   7     1164.44     1113.51     41.39 o 
   0  10   7      909.67      879.88     28.64 o 
   1  10   7        5.90        3.52     11.62 o 
   2  10   7      569.74      605.83     31.25 o 
   3  10   7      446.87      439.57     27.57 o 
   4  10   7      671.40      627.72     48.80 o 
   5  10   7     1301.97     1207.70     44.64 o 
   6  10   7      998.63      983.53     40.19 o 
   7  10   7      185.84      209.96     24.05 o 
   8  10   7      113.93      122.09     16.12 o 
   9  10   7        1.61       10.41     11.14 o 
  10  10   7       45.96       47.94     15.82 o 
  -9  11   7      798.57      894.04     32.62 o 
  -8  11   7       75.11       40.97     12.96 o 
  -7  11   7      720.45      762.23     54.61 o 
  -6  11   7      132.08      100.89     17.11 o 
  -5  11   7       89.41       95.21     17.62 o 
  -4  11   7       12.22        6.75      9.98 o 
  -3  11   7      526.11      575.09     42.82 o 
  -2  11   7      739.28      730.11     31.45 o 
  -1  11   7      493.90      533.44     32.61 o 
   0  11   7      411.93      409.18     21.82 o 
   1  11   7      108.82       87.21     16.82 o 
   2  11   7      178.77      187.10     21.07 o 
   3  11   7      227.65      232.28     22.74 o 
   4  11   7        2.96       -4.59     11.37 o 
   5  11   7        4.22       10.41     12.41 o 
   6  11   7       92.57      148.57     21.11 o 
   7  11   7       72.44       55.37     16.63 o 
   8  11   7       93.66      161.32     17.42 o 
   9  11   7      261.24      264.56     21.19 o 
  -8  12   7      117.59      139.06     20.54 o 
  -7  12   7        6.16       -2.79     10.63 o 
  -6  12   7      304.03      307.74     25.34 o 
  -5  12   7        0.59       19.78     12.39 o 
  -4  12   7       33.80       86.75     24.21 o 
  -3  12   7        1.19       -6.47      9.09 o 
  -2  12   7       48.96       52.86     12.61 o 
  -1  12   7       77.27       89.50     14.60 o 
   0  12   7      880.09      849.76     55.12 o 
   1  12   7        5.36       12.84     13.38 o 
   2  12   7      518.21      507.36     37.89 o 
   3  12   7      126.62       96.12     18.62 o 
   4  12   7      259.59      285.72     25.95 o 
   5  12   7       13.08       29.06     14.55 o 
   6  12   7      196.24      201.69     23.94 o 
   7  12   7       37.70       26.15     15.82 o 
  -5  13   7      126.65      137.34     28.71 o 
  -4  13   7        7.57       -0.63     10.35 o 
  -3  13   7       23.22       22.26     11.70 o 
  -2  13   7       39.59       36.20     12.23 o 
  -1  13   7        0.32      -10.44     13.23 o 
   0  13   7        6.17       -1.72     18.95 o 
   1  13   7        7.23       -1.40     31.58 o 
   2  13   7        3.29      -13.08     22.97 o 
   3  13   7      141.60      135.97     21.41 o 
   4  13   7        9.19       30.45     15.82 o 
 -15   0   8      298.15      336.46     36.75 o 
 -14   0   8      344.88      359.43     35.60 o 
 -13   0   8      127.20       80.38     22.97 o 
 -12   0   8     1120.35     1117.33     55.12 o 
 -11   0   8       12.01       13.78     14.93 o 
 -10   0   8      519.42      640.77     37.89 o 
  -9   0   8     2106.82     2078.48     71.20 o 
  -8   0   8      319.71      304.31     24.11 o 
  -7   0   8      885.92      873.83     31.58 o 
  -6   0   8     8380.39     8394.21    144.94 o 
  -5   0   8      157.41      139.33     10.94 o 
  -4   0   8    16695.79    17985.16    232.70 o 
  -3   0   8      414.22      459.33     17.64 o 
  -2   0   8     5825.00     5755.28    138.37 o 
  -1   0   8      392.74      541.50     22.39 o 
   0   0   8     6806.72     6303.24    137.23 o 
   1   0   8     1543.48     1782.13     37.75 o 
   2   0   8     6352.00     6924.18     95.03 o 
   3   0   8      560.61      601.12     14.53 o 
   4   0   8     1307.91     1154.55     32.36 o 
   5   0   8     1394.52     1431.47     38.06 o 
   6   0   8      138.81      115.75     12.18 o 
   7   0   8      965.48      992.60     41.91 o 
   8   0   8      225.36      218.98     16.99 o 
   9   0   8     2307.70     2060.02     53.99 o 
  10   0   8     2183.38     2019.27     53.99 o 
  11   0   8        0.40      -12.63      8.82 o 
  12   0   8      273.92      398.08     24.68 o 
  13   0   8      822.97      883.07     53.97 o 
  14   0   8        6.49        9.19     20.67 o 
  15   0   8      371.93      365.17     40.19 o 
 -15   1   8      394.16      444.21     29.10 o 
 -14   1   8      117.30      104.77     17.44 o 
 -13   1   8     1140.07     1092.57     39.76 o 
 -12   1   8      440.67      407.57     23.94 o 
 -11   1   8     1519.53     1606.50     45.87 o 
 -10   1   8       17.65       16.48      9.31 o 
  -9   1   8     4578.17     4421.57     87.70 o 
  -8   1   8      759.00      764.40     26.76 o 
  -7   1   8     3429.03     3272.83     41.35 o 
  -6   1   8        3.85        0.96      3.85 o 
  -5   1   8      624.90      508.29     21.12 o 
  -4   1   8       35.39       40.21      5.24 o 
  -3   1   8     2292.35     2206.06     72.51 o 
  -2   1   8     1236.85     1302.47     26.96 o 
  -1   1   8     3697.58     3331.02     44.43 o 
   0   1   8      887.04     1007.09     18.30 o 
   1   1   8      457.06      388.02     14.42 o 
   2   1   8      170.15      191.85      7.70 o 
   3   1   8     2015.85     1801.98     25.46 o 
   4   1   8      558.30      563.92     15.57 o 
   5   1   8      435.05      365.23     13.13 o 
   6   1   8      342.69      332.27     13.04 o 
   7   1   8      219.19      205.02     12.76 o 
   8   1   8     3203.01     2913.45     46.93 o 
   9   1   8     2549.03     2458.69     42.61 o 
  10   1   8       68.33       55.09      9.12 o 
  11   1   8      736.92      701.52     21.79 o 
  12   1   8       50.00       62.17     12.10 o 
  13   1   8      219.21      253.48     22.69 o 
  14   1   8      103.76       86.97     18.68 o 
  15   1   8       71.99       75.75     18.97 o 
 -15   2   8       25.86        5.80     11.31 o 
 -14   2   8      783.55      726.91     27.37 o 
 -13   2   8        1.39       -1.88      8.57 o 
 -12   2   8      263.72      279.45     16.95 o 
 -11   2   8       38.32       39.17      9.23 o 
 -10   2   8     1243.50     1227.60     30.63 o 
  -9   2   8       77.62       87.50      9.90 o 
  -8   2   8     3927.02     3993.99     64.60 o 
  -7   2   8      513.94      495.31     14.32 o 
  -6   2   8     2405.52     2350.69     33.07 o 
  -5   2   8     1003.48     1059.90     18.56 o 
  -4   2   8       95.98       71.23      5.89 o 
  -3   2   8        0.19       -4.85      3.23 o 
  -2   2   8     1626.73     1439.26     29.45 o 
  -1   2   8       20.59       10.50      5.01 o 
   0   2   8     3806.58     3837.39     49.81 o 
   1   2   8      183.84      155.11     10.77 o 
   2   2   8      128.90      110.86      6.10 o 
   3   2   8      638.17      664.41     18.21 o 
   4   2   8        4.96        4.95      4.54 o 
   5   2   8      323.32      288.74     11.86 o 
   6   2   8     1024.19     1022.52     25.36 o 
   7   2   8       95.03      126.05      9.43 o 
   8   2   8       21.15       17.10      6.85 o 
   9   2   8       90.29      101.47     10.04 o 
  10   2   8        1.56       -5.32      6.58 o 
  11   2   8      263.92      294.28     17.33 o 
  12   2   8      586.37      586.01     24.51 o 
  13   2   8       11.72       10.79     12.10 o 
  14   2   8      231.95      216.76     22.69 o 
  15   2   8       11.31       18.95     14.62 o 
 -15   3   8      160.30      135.55     20.41 o 
 -14   3   8        0.23        5.15     12.10 o 
 -13   3   8      283.56      303.71     18.31 o 
 -12   3   8        4.16       -8.19      7.62 o 
 -11   3   8       78.30       65.51     10.74 o 
 -10   3   8       87.18       84.57     10.44 o 
  -9   3   8       84.38       56.99      9.09 o 
  -8   3   8        0.04       -3.71      6.08 o 
  -7   3   8     2665.15     2725.78     41.44 o 
  -6   3   8     1043.14     1119.76     19.65 o 
  -5   3   8      286.00      267.29     10.15 o 
  -4   3   8       56.29       73.19      7.96 o 
  -3   3   8       52.89       76.89      6.98 o 
  -2   3   8      125.32      122.32      9.09 o 
  -1   3   8      345.92      341.77     15.80 o 
   0   3   8      564.88      576.85     19.31 o 
   1   3   8      167.43      250.55     15.65 o 
   2   3   8       63.13       83.71      6.35 o 
   3   3   8      102.97      110.37      6.46 o 
   4   3   8       51.09       44.83      6.18 o 
   5   3   8       78.17       85.08      7.68 o 
   6   3   8      573.15      617.01     24.10 o 
   7   3   8      220.42      221.16     11.53 o 
   8   3   8       95.70      105.62     13.25 o 
   9   3   8       81.21       84.46      9.55 o 
  10   3   8       26.62       21.86      7.77 o 
  11   3   8      125.69      124.13     11.42 o 
  12   3   8       13.46       10.38      9.67 o 
  13   3   8       20.30       -1.85     12.57 o 
  14   3   8        0.58        5.74     12.99 o 
  15   3   8       76.49       72.87     18.26 o 
 -15   4   8       26.50       35.07     15.45 o 
 -14   4   8      490.20      424.48     53.40 o 
 -13   4   8      128.47      137.10     26.41 o 
 -12   4   8       41.17       53.00     22.39 o 
 -11   4   8      197.96      206.05     18.97 o 
 -10   4   8      210.53      219.60     18.97 o 
  -9   4   8      196.71      170.91     16.18 o 
  -8   4   8      201.38      207.00     13.23 o 
  -7   4   8      254.98      215.35     12.77 o 
  -6   4   8      985.26      946.62     21.21 o 
  -5   4   8       16.03       23.25      6.38 o 
  -4   4   8      750.83      839.46     22.52 o 
  -3   4   8      545.77      541.17     17.82 o 
  -2   4   8        3.39        0.13      4.67 o 
  -1   4   8       21.87       25.34      8.14 o 
   0   4   8     2096.83     2088.60     34.67 o 
   1   4   8     1551.87     1712.84     34.45 o 
   2   4   8      108.29      107.59     12.80 o 
   3   4   8      475.97      468.07     18.73 o 
   4   4   8       25.07       32.76      7.72 o 
   5   4   8     1930.19     1911.63     40.88 o 
   6   4   8      210.57      219.53     11.45 o 
   7   4   8      196.23      236.83     12.48 o 
   8   4   8      268.03      272.31     13.22 o 
   9   4   8      133.51      104.08     10.29 o 
  10   4   8       72.61       65.97     10.76 o 
  11   4   8      113.03      103.25     11.03 o 
  12   4   8      353.19      371.56     20.32 o 
  13   4   8       13.40       25.54     13.38 o 
  14   4   8       40.08        3.97     13.23 o 
 -14   5   8       19.18       22.63     14.61 o 
 -13   5   8      875.68      969.76     93.01 o 
 -12   5   8      631.98      563.01     46.51 o 
 -11   5   8      787.43      762.59     62.01 o 
 -10   5   8        3.36        2.76      9.55 o 
  -9   5   8     1295.44     1228.38     93.59 o 
  -8   5   8       21.16       22.57      8.10 o 
  -7   5   8        7.85        4.63      8.92 o 
  -6   5   8      873.26      825.73     23.15 o 
  -5   5   8       69.16       66.79     11.68 o 
  -4   5   8      774.24      816.10     22.90 o 
  -3   5   8     1656.66     1524.45     32.84 o 
  -2   5   8      133.03      131.34     10.07 o 
  -1   5   8      471.51      506.97     18.01 o 
   0   5   8      398.09      462.33     17.05 o 
   1   5   8        4.79        3.80      6.58 o 
   2   5   8     1565.05     1589.77     33.63 o 
   3   5   8      108.77       93.15     19.39 o 
   4   5   8      694.42      745.96     26.36 o 
   5   5   8     1183.46     1233.75     27.66 o 
   6   5   8       29.13       23.78      7.37 o 
   7   5   8      264.95      258.11     13.59 o 
   8   5   8        2.46       -2.17      7.50 o 
   9   5   8      597.73      602.04     23.60 o 
  10   5   8      166.23      137.32     14.13 o 
  11   5   8      112.88      110.88     13.66 o 
  12   5   8      103.94      103.54     16.99 o 
  13   5   8        1.73       50.53     21.82 o 
  14   5   8        9.32       -6.89     19.52 o 
 -14   6   8      191.58      249.82     24.20 o 
 -13   6   8      130.23      102.97     18.26 o 
 -12   6   8      475.08      443.28     37.89 o 
 -11   6   8      201.97      200.80     20.25 o 
 -10   6   8      863.01      919.67     36.13 o 
  -9   6   8     1980.18     2088.08    143.54 o 
  -8   6   8       98.40       88.04     12.36 o 
  -7   6   8        3.60        8.17      7.72 o 
  -6   6   8     3555.69     3711.06     63.28 o 
  -5   6   8       50.99       59.61      9.23 o 
  -4   6   8     8000.72     7726.03    113.27 o 
  -3   6   8     4983.46     5108.10     80.78 o 
  -2   6   8     1835.74     1708.84     36.48 o 
  -1   6   8       32.85       72.60      9.09 o 
   0   6   8     3767.01     3825.15     97.18 o 
   1   6   8        4.83        5.85      6.24 o 
   2   6   8     1545.46     1581.60     34.89 o 
   3   6   8      353.19      352.01     34.45 o 
   4   6   8        7.72       -0.74      7.00 o 
   5   6   8       34.38       24.86      8.94 o 
   6   6   8      679.76      691.53     24.30 o 
   7   6   8      126.29      133.57     13.69 o 
   8   6   8     1113.16     1160.43     33.56 o 
   9   6   8       61.24       93.56     12.81 o 
  10   6   8      479.77      507.08     22.98 o 
  11   6   8       87.49      103.47     13.62 o 
  12   6   8      145.81      165.08     20.69 o 
  13   6   8        7.22       34.00     14.55 o 
 -13   7   8     1437.66     1631.57     54.24 o 
 -12   7   8      187.67      197.92     22.97 o 
 -11   7   8     1288.15     1378.25     47.45 o 
 -10   7   8       75.45       45.47     14.19 o 
  -9   7   8     1145.86     1216.55     41.39 o 
  -8   7   8      539.15      512.45     21.86 o 
  -7   7   8     1821.82     1696.99     39.75 o 
  -6   7   8      448.97      507.68     24.87 o 
  -5   7   8     1020.58     1059.26     29.07 o 
  -4   7   8       69.71       71.75     10.07 o 
  -3   7   8     1560.09     1477.46     65.87 o 
  -2   7   8      107.94      120.83     17.38 o 
  -1   7   8      336.53      362.97     18.11 o 
   0   7   8     2250.49     2244.79     51.11 o 
   1   7   8      877.35      779.35     39.16 o 
   2   7   8      824.65      870.62     25.99 o 
   3   7   8     3530.39     3260.03     75.92 o 
   4   7   8        6.86       12.80      8.33 o 
   5   7   8     2297.48     2320.33     49.72 o 
   6   7   8      190.64      206.79     15.68 o 
   7   7   8      336.08      384.87     20.61 o 
   8   7   8       18.68       10.14      9.44 o 
   9   7   8      470.87      501.67     23.31 o 
  10   7   8        0.47        2.18      9.04 o 
  11   7   8      295.90      283.72     24.76 o 
  12   7   8       69.38       81.53     17.86 o 
  13   7   8      322.25      350.38     27.57 o 
 -12   8   8       44.81       65.51     16.99 o 
 -11   8   8        6.84       22.76     13.52 o 
 -10   8   8      676.77      731.77     34.07 o 
  -9   8   8      124.05      122.39     14.56 o 
  -8   8   8      442.98      504.83     24.46 o 
  -7   8   8      519.53      473.65     30.73 o 
  -6   8   8     1073.41      998.19     36.43 o 
  -5   8   8      226.18      197.80     14.47 o 
  -4   8   8     1925.19     1783.57     40.15 o 
  -3   8   8      338.40      353.66     23.81 o 
  -2   8   8     1812.81     1792.37     45.43 o 
  -1   8   8      101.35      103.48     15.67 o 
   0   8   8     1023.18      952.32     35.10 o 
   1   8   8      392.18      418.72     30.76 o 
   2   8   8       47.90       72.98     10.76 o 
   3   8   8       37.30       26.41     25.84 o 
   4   8   8        7.03       -2.90     12.63 o 
   5   8   8      430.69      471.96     22.07 o 
   6   8   8     1127.14     1136.90     33.81 o 
   7   8   8       17.69        0.53      8.38 o 
   8   8   8      164.73      189.13     16.47 o 
   9   8   8       39.08       47.21     12.36 o 
  10   8   8       31.31       50.51     12.14 o 
  11   8   8       85.07       79.26     18.26 o 
  12   8   8      238.42      279.26     48.80 o 
 -11   9   8       34.17       19.84     14.93 o 
 -10   9   8       19.72       20.10     12.99 o 
  -9   9   8      125.21      129.54     16.56 o 
  -8   9   8       50.49       56.61     12.50 o 
  -7   9   8      596.54      696.70     26.70 o 
  -6   9   8      167.63      130.00     17.33 o 
  -5   9   8      198.50      186.08     14.81 o 
  -4   9   8       58.83       42.53     10.13 o 
  -3   9   8      211.85      214.97     15.64 o 
  -2   9   8        2.35       10.10      8.41 o 
  -1   9   8       54.03       73.03     11.31 o 
   0   9   8      358.94      321.67     18.19 o 
   1   9   8        2.98       12.64     12.18 o 
   2   9   8       47.76       64.68     14.05 o 
   3   9   8       34.02       28.13     11.86 o 
   4   9   8      175.59      195.80     27.56 o 
   5   9   8       20.66       19.45     12.57 o 
   6   9   8        0.55       -9.22      8.27 o 
   7   9   8       52.35       66.64     17.60 o 
   8   9   8        4.56        6.89      9.96 o 
   9   9   8        6.04        5.92     10.57 o 
  10   9   8       59.50       63.57     14.79 o 
  11   9   8       20.45       15.16     21.82 o 
 -10  10   8      117.92      121.13     19.07 o 
  -9  10   8      108.53      119.84     23.38 o 
  -8  10   8        9.61        2.17     15.73 o 
  -7  10   8       53.26       30.00     11.23 o 
  -6  10   8       30.71       16.19     12.41 o 
  -5  10   8       33.16       26.83      9.40 o 
  -4  10   8      547.37      447.37     27.23 o 
  -3  10   8       15.88       -4.42      7.95 o 
  -2  10   8      179.97      142.88     14.39 o 
  -1  10   8        7.88        3.60      8.41 o 
   0  10   8      848.24      727.01     50.91 o 
   1  10   8       43.55       63.86     11.70 o 
   2  10   8       13.67       24.11     12.92 o 
   3  10   8       57.50       47.89     14.87 o 
   4  10   8        9.05       11.79     12.63 o 
   5  10   8       24.03       27.20     16.65 o 
   6  10   8       65.12       73.46     16.63 o 
   7  10   8       90.04       73.35     14.13 o 
   8  10   8       83.68      109.33     15.82 o 
   9  10   8      132.09      122.55     16.98 o 
  10  10   8       40.39       56.27     17.64 o 
  -9  11   8       59.17       68.23     14.29 o 
  -8  11   8        0.15        7.73     12.65 o 
  -7  11   8      171.93      195.10     17.88 o 
  -6  11   8       38.86       30.02     14.55 o 
  -5  11   8        3.56       11.48      9.67 o 
  -4  11   8      272.01      227.80     17.89 o 
  -3  11   8      140.83      126.74     14.81 o 
  -2  11   8      174.59      161.77     15.73 o 
  -1  11   8       81.55       93.90     14.10 o 
   0  11   8      244.78      217.63     17.14 o 
   1  11   8       79.09       57.39     15.45 o 
   2  11   8       53.64       45.75     14.87 o 
   3  11   8        9.59        7.32     12.92 o 
   4  11   8       41.47       20.10     13.80 o 
   5  11   8       28.51       20.87     14.19 o 
   6  11   8       64.58       56.51     16.24 o 
   7  11   8       73.79       60.86     17.81 o 
   8  11   8        8.52       17.83     12.29 o 
  -6  12   8      420.58      430.36     48.80 o 
  -5  12   8      199.67      230.29     31.00 o 
  -4  12   8      744.84      767.13     39.26 o 
  -3  12   8      551.48      506.96     25.08 o 
  -2  12   8      557.18      569.72     28.11 o 
  -1  12   8      277.49      240.81     19.23 o 
   0  12   8      541.15      551.84     33.63 o 
   1  12   8       81.58       83.86     18.15 o 
   2  12   8      457.09      530.07     33.69 o 
   3  12   8      124.96      111.39     20.25 o 
   4  12   8       39.49       50.50     17.44 o 
   5  12   8       48.88       26.32     25.84 o 
   6  12   8       19.55       31.18     15.69 o 
  -3  13   8      220.89      283.35     25.17 o 
  -2  13   8      171.51      127.31     16.24 o 
  -1  13   8      252.06      235.51     21.14 o 
   0  13   8      237.61      254.01     26.31 o 
   1  13   8      292.20      237.70     35.60 o 
   2  13   8        3.56       11.48     15.45 o 
 -15   1   9      357.54      273.61     20.08 o 
 -14   1   9      324.93      284.56     28.20 o 
 -13   1   9        8.81       10.92     10.07 o 
 -12   1   9       22.02       25.79     12.57 o 
 -11   1   9      312.41      276.53     25.66 o 
 -10   1   9        1.86        1.60      7.23 o 
  -9   1   9       23.31       21.98      7.90 o 
  -8   1   9     1048.14     1116.19     28.42 o 
  -7   1   9       99.14       99.83      6.53 o 
  -6   1   9     2809.64     2885.34     38.36 o 
  -5   1   9       26.41       19.25      4.68 o 
  -4   1   9      138.54      157.82      9.61 o 
  -3   1   9      625.21      660.27     38.44 o 
  -2   1   9       41.93       33.18      4.93 o 
  -1   1   9     1069.04     1012.54     19.60 o 
   0   1   9     4836.78     5100.15     77.24 o 
   1   1   9      151.34      122.38      6.32 o 
   2   1   9      515.27      583.80     14.29 o 
   3   1   9      700.19      698.04     17.62 o 
   4   1   9       23.96       38.02      6.18 o 
   5   1   9      506.48      492.29     16.51 o 
   6   1   9      229.43      242.51     12.66 o 
   7   1   9      904.71      910.01     23.03 o 
   8   1   9      517.79      536.30     24.21 o 
   9   1   9      544.56      560.04     19.37 o 
  10   1   9      508.23      506.34     18.65 o 
  11   1   9      312.50      339.01     16.21 o 
  12   1   9       31.86       30.62      9.46 o 
  13   1   9       44.45       18.60     14.19 o 
  14   1   9       54.98       46.43     15.82 o 
 -15   2   9      660.32      725.08     36.30 o 
 -14   2   9        1.88       -9.37      9.67 o 
 -13   2   9      658.24      624.25     25.14 o 
 -12   2   9      117.50      143.16     14.24 o 
 -11   2   9      458.65      516.42     21.86 o 
 -10   2   9      979.88     1048.95     28.71 o 
  -9   2   9      558.26      619.28     21.19 o 
  -8   2   9       22.15       20.14      7.23 o 
  -7   2   9       13.65       18.93      8.95 o 
  -6   2   9      480.91      414.56     11.90 o 
  -5   2   9      361.25      336.03     15.78 o 
  -4   2   9     2216.69     2097.18     33.05 o 
  -3   2   9      124.41      118.66      7.29 o 
  -2   2   9      465.53      462.17     16.34 o 
  -1   2   9      371.39      452.24     15.70 o 
   0   2   9      477.52      324.11     10.61 o 
   1   2   9        3.84        9.63      5.13 o 
   2   2   9      412.45      405.56     12.16 o 
   3   2   9     1621.64     1448.97     22.97 o 
   4   2   9      165.57      124.89      8.83 o 
   5   2   9      164.96      172.85     10.28 o 
   6   2   9     2300.48     2114.52     37.31 o 
   7   2   9      168.09      160.63     10.95 o 
   8   2   9     1189.34     1104.29     31.33 o 
   9   2   9       84.81       92.73     10.18 o 
  10   2   9      746.28      809.06     23.80 o 
  11   2   9        8.90       21.20     13.61 o 
  12   2   9      359.18      401.68     21.43 o 
  13   2   9      107.46       73.56     16.63 o 
  14   2   9       27.12       14.27     13.38 o 
 -14   3   9        1.83       -3.48     15.50 o 
 -13   3   9     1107.40     1066.83     41.20 o 
 -12   3   9      150.54      188.33     19.44 o 
 -11   3   9      240.33      273.77     20.69 o 
 -10   3   9      339.37      347.87     21.92 o 
  -9   3   9      144.80       93.68     13.80 o 
  -8   3   9        9.97        8.48     14.93 o 
  -7   3   9      711.43      747.75     22.52 o 
  -6   3   9     1409.09     1359.48     26.69 o 
  -5   3   9     1111.83      982.09     34.44 o 
  -4   3   9      973.86      957.49     24.27 o 
  -3   3   9     2627.24     2457.25     65.46 o 
  -2   3   9       72.08       62.89      7.92 o 
  -1   3   9     4388.92     4489.48     70.73 o 
   0   3   9     1387.82     1440.92     30.92 o 
   1   3   9     4080.59     4065.13     65.27 o 
   2   3   9        1.63       14.01      6.24 o 
   3   3   9     3835.77     3903.45     91.49 o 
   4   3   9        4.58        4.08      6.56 o 
   5   3   9      149.05      158.58      9.78 o 
   6   3   9       18.71       28.67      6.98 o 
   7   3   9      156.53      198.79     12.10 o 
   8   3   9       75.40       70.66     11.27 o 
   9   3   9     1148.85     1133.79     27.39 o 
  10   3   9      107.22       99.79     10.71 o 
  11   3   9      272.60      249.06     14.90 o 
  12   3   9        5.68        3.09      9.13 o 
  13   3   9       36.04       53.97     15.43 o 
  14   3   9        9.16       10.33     12.99 o 
 -14   4   9       63.03       54.21     24.69 o 
 -13   4   9      842.93      888.24     38.51 o 
 -12   4   9      453.17      503.41     29.28 o 
 -11   4   9      814.11      775.02     33.88 o 
 -10   4   9      984.63      988.40     36.54 o 
  -9   4   9      660.51      644.81     28.82 o 
  -8   4   9        7.11       -4.80      8.82 o 
  -7   4   9       91.13      102.12     10.61 o 
  -6   4   9     2502.28     2540.27     47.06 o 
  -5   4   9      398.83      389.76     25.87 o 
  -4   4   9     5636.30     5990.31     90.74 o 
  -3   4   9        6.30        0.21      6.00 o 
  -2   4   9     1695.91     1568.78     33.65 o 
  -1   4   9      359.82      358.07     25.53 o 
   0   4   9      487.46      494.16     17.74 o 
   1   4   9      574.89      465.34     16.90 o 
   2   4   9     3124.00     3196.26     73.19 o 
   3   4   9     1122.57     1057.34     32.49 o 
   4   4   9     1322.02     1325.73     33.35 o 
   5   4   9      123.48      103.72     11.90 o 
   6   4   9     2588.07     2457.78     53.24 o 
   7   4   9      108.16      129.75     14.88 o 
   8   4   9     1073.70      976.85     39.16 o 
   9   4   9      286.46      276.17     17.45 o 
  10   4   9      307.53      323.40     18.78 o 
  11   4   9        9.60       15.80      9.90 o 
  12   4   9      229.22      238.32     28.13 o 
  13   4   9       36.79       31.00     20.67 o 
  14   4   9       40.04       41.34     24.11 o 
 -14   5   9      230.83      263.19     39.04 o 
 -13   5   9        1.39      -11.18     11.86 o 
 -12   5   9      473.42      431.66     27.57 o 
 -11   5   9      164.63      152.70     26.41 o 
 -10   5   9       50.61       75.03     15.36 o 
  -9   5   9      109.22      123.39     16.63 o 
  -8   5   9      463.27      487.21     20.53 o 
  -7   5   9      137.75      142.90     20.42 o 
  -6   5   9      729.93      733.06     23.15 o 
  -5   5   9       98.27       77.22      9.67 o 
  -4   5   9       16.41       20.74      8.14 o 
  -3   5   9     4382.66     4345.07     71.16 o 
  -2   5   9       13.15       18.11      6.97 o 
  -1   5   9     4988.45     4974.55     80.12 o 
   0   5   9      518.03      449.94     19.71 o 
   1   5   9        3.76       -5.09      5.41 o 
   2   5   9      188.05      175.96     11.82 o 
   3   5   9     1283.73     1298.25     27.34 o 
   4   5   9      121.16      183.54     12.33 o 
   5   5   9     6164.38     5956.84     84.25 o 
   6   5   9      263.71      241.97     14.06 o 
   7   5   9      415.91      427.51     20.53 o 
   8   5   9       27.81       12.48      7.77 o 
   9   5   9      117.51      168.77     13.04 o 
  10   5   9        2.22        5.52      9.23 o 
  11   5   9      201.72      191.09     16.79 o 
  12   5   9      122.60      137.86     19.88 o 
  13   5   9      159.95      242.81     35.60 o 
 -13   6   9      178.72      182.22     21.41 o 
 -12   6   9        4.52        6.89     13.80 o 
 -11   6   9        7.93       -5.10     10.76 o 
 -10   6   9       18.04       32.15     13.80 o 
  -9   6   9       32.87       31.45     13.21 o 
  -8   6   9      237.95      245.15     16.34 o 
  -7   6   9      576.31      620.41     24.16 o 
  -6   6   9      168.83      144.81     12.56 o 
  -5   6   9       30.07       19.53     11.37 o 
  -4   6   9       26.39       18.59      7.73 o 
  -3   6   9       32.55       30.90      8.41 o 
  -2   6   9      354.76      297.58     25.95 o 
  -1   6   9        1.15       13.24      7.00 o 
   0   6   9       89.25       86.03     10.28 o 
   1   6   9      335.19      316.33     16.64 o 
   2   6   9     2653.45     2688.94    104.58 o 
   3   6   9       89.13       89.07     10.64 o 
   4   6   9      753.51      737.26     25.63 o 
   5   6   9      599.07      608.55     23.85 o 
   6   6   9       67.08       70.60     11.23 o 
   7   6   9       60.62       60.46     10.95 o 
   8   6   9       55.49       71.06     12.14 o 
   9   6   9       47.51       37.48     10.74 o 
  10   6   9      576.61      586.90     25.39 o 
  11   6   9        6.62       -6.26      9.23 o 
  12   6   9      173.97      163.49     32.15 o 
  13   6   9       24.43       21.91     20.10 o 
 -12   7   9        4.07       14.93     14.93 o 
 -11   7   9       66.97       56.53     15.69 o 
 -10   7   9        4.53        5.74     11.75 o 
  -9   7   9       67.32       36.61     13.73 o 
  -8   7   9      154.71      137.32     14.59 o 
  -7   7   9       40.75       42.67     26.03 o 
  -6   7   9       57.33       54.42     13.38 o 
  -5   7   9      310.13      313.94     19.65 o 
  -4   7   9        4.00       -1.01      7.01 o 
  -3   7   9       66.50       59.59      9.82 o 
  -2   7   9      907.83      937.18     27.54 o 
  -1   7   9      314.06      325.35     16.85 o 
   0   7   9      649.84      633.13     22.27 o 
   1   7   9      109.89      101.58     11.49 o 
   2   7   9      276.37      278.03     22.77 o 
   3   7   9      248.74      263.42     20.69 o 
   4   7   9      225.31      250.47     20.30 o 
   5   7   9       12.75       23.35      9.28 o 
   6   7   9      160.13      159.69     15.22 o 
   7   7   9        3.70       13.33      8.82 o 
   8   7   9       13.07        6.09     17.24 o 
   9   7   9        5.70       -8.73      8.73 o 
  10   7   9      123.04      112.08     15.03 o 
  11   7   9       42.39       38.65     12.33 o 
  12   7   9        2.65      -15.34     12.63 o 
 -12   8   9       11.93        8.50     14.19 o 
 -11   8   9       71.82       66.90     16.99 o 
 -10   8   9      133.38      161.51     20.30 o 
  -9   8   9      766.57      787.20     36.17 o 
  -8   8   9        1.46       -4.31      9.04 o 
  -7   8   9      308.73      285.12     17.97 o 
  -6   8   9      144.71      145.23     18.15 o 
  -5   8   9       40.43       30.44      9.71 o 
  -4   8   9       73.21      106.51     14.01 o 
  -3   8   9       24.74       24.45      8.82 o 
  -2   8   9       32.74       45.01      9.96 o 
  -1   8   9        0.42       -1.53      7.13 o 
   0   8   9       76.08       55.57     10.37 o 
   1   8   9       65.28       76.92     11.10 o 
   2   8   9      445.35      450.53     20.76 o 
   3   8   9        0.89      -11.27      8.82 o 
   4   8   9       48.50       46.95     13.73 o 
   5   8   9        4.26        5.21     10.46 o 
   6   8   9      224.82      236.19     20.66 o 
   7   8   9       36.03       47.90     11.56 o 
   8   8   9      177.97      175.99     16.57 o 
   9   8   9        0.09       -4.80      9.61 o 
  10   8   9      191.08      184.75     17.89 o 
  11   8   9       62.60       53.27     16.63 o 
 -10   9   9       33.85       20.67     14.62 o 
  -9   9   9       34.36       38.24     24.11 o 
  -8   9   9        3.74       -1.90      9.61 o 
  -7   9   9      284.52      298.05     18.98 o 
  -6   9   9      273.52      314.00     39.04 o 
  -5   9   9       77.17      101.65     21.25 o 
  -4   9   9      859.35      796.89     27.16 o 
  -3   9   9     1169.54     1069.62     31.82 o 
  -2   9   9      524.25      573.31     23.33 o 
  -1   9   9     2252.85     2314.67     50.03 o 
   0   9   9       48.89       64.34     15.71 o 
   1   9   9      733.11      686.06     25.73 o 
   2   9   9        3.31      -12.84      8.82 o 
   3   9   9      873.35      876.32     46.51 o 
   4   9   9      448.13      468.29     28.75 o 
   5   9   9      489.76      577.55     31.64 o 
   6   9   9       14.49        8.85     12.57 o 
   7   9   9      317.42      330.06     21.61 o 
   8   9   9      106.05       85.61     14.96 o 
   9   9   9      437.48      498.64     40.39 o 
  10   9   9       50.94       28.26     12.65 o 
  -9  10   9      599.44      553.87     32.00 o 
  -8  10   9      796.61      736.09     59.54 o 
  -7  10   9        1.79        7.19     10.74 o 
  -6  10   9     1831.26     1905.86     57.14 o 
  -5  10   9      496.94      452.96     22.72 o 
  -4  10   9      534.85      555.41     26.71 o 
  -3  10   9       32.50       43.37     12.51 o 
  -2  10   9       51.22      108.23     24.70 o 
  -1  10   9        9.31        5.18     11.51 o 
   0  10   9     1160.30     1188.94     45.03 o 
   1  10   9      276.19      236.34     19.81 o 
   2  10   9     1044.68      931.89     39.76 o 
   3  10   9      343.28      283.52     36.75 o 
   4  10   9       38.13       29.99     28.71 o 
   5  10   9      100.31       78.21     25.26 o 
   6  10   9      592.50      520.78     31.64 o 
   7  10   9        9.90        3.58     12.94 o 
   8  10   9      698.65      715.23     30.69 o 
   9  10   9      149.28      145.22     21.78 o 
  -7  11   9      402.05      406.95     23.73 o 
  -6  11   9      570.05      584.72     48.80 o 
  -5  11   9      160.06      159.69     24.11 o 
  -4  11   9       22.13       24.22     11.11 o 
  -3  11   9      399.52      433.39     22.81 o 
  -2  11   9        0.63       14.46     18.56 o 
  -1  11   9      625.15      570.13     29.63 o 
   0  11   9       81.73       76.18     13.49 o 
   1  11   9      237.34      270.72     36.17 o 
   2  11   9       15.80       14.13     26.41 o 
   3  11   9      596.41      614.44     41.34 o 
   4  11   9       84.11       64.36     16.99 o 
   5  11   9      411.69      456.44     31.25 o 
   6  11   9        0.75        5.95     13.23 o 
   7  11   9       26.21       45.93     17.05 o 
  -5  12   9       12.50       13.16     18.37 o 
  -4  12   9       40.03       52.70     14.37 o 
  -3  12   9      199.10      200.53     21.82 o 
  -2  12   9       98.80      119.93     15.88 o 
  -1  12   9        6.66       -8.51     10.45 o 
   0  12   9      208.81      241.87     19.58 o 
   1  12   9       43.00       44.57     16.99 o 
   2  12   9      257.06      272.90     26.80 o 
   3  12   9       36.34       38.06     16.65 o 
   4  12   9      288.87      261.41     26.31 o 
 -14   0  10     1020.66      981.82     58.56 o 
 -13   0  10      298.46      319.24     34.45 o 
 -12   0  10      292.99      269.86     31.00 o 
 -11   0  10      877.84      907.18     48.23 o 
 -10   0  10       56.83       87.27     19.52 o 
  -9   0  10     1085.67     1100.10     50.53 o 
  -8   0  10      708.67      663.74     36.75 o 
  -7   0  10      567.76      628.26     20.10 o 
  -6   0  10     1398.50     1350.80     34.19 o 
  -5   0  10      720.62      663.73     19.64 o 
  -4   0  10       30.70       45.99      9.31 o 
  -3   0  10     3564.42     3175.26     64.91 o 
  -2   0  10      241.53      279.91     15.45 o 
  -1   0  10     5009.58     5197.20     93.97 o 
   0   0  10     5914.68     5546.88    102.20 o 
   1   0  10     6231.70     6436.39    174.55 o 
   2   0  10     5156.78     4698.97    136.65 o 
   3   0  10     2832.60     2990.53     65.53 o 
   4   0  10      105.67      100.37     12.41 o 
   5   0  10       47.76       52.60     10.76 o 
   6   0  10     1209.57     1270.19     39.22 o 
   7   0  10      278.69      326.99     21.07 o 
   8   0  10     1727.67     1630.57     47.45 o 
   9   0  10      365.86      352.14     23.05 o 
  10   0  10      215.67      244.27     20.25 o 
  11   0  10       63.39       62.80     14.87 o 
  12   0  10        4.46       31.43     14.19 o 
  13   0  10        9.54       12.63     18.37 o 
  14   0  10      151.74      184.88     32.15 o 
 -14   1  10      368.26      353.65     63.16 o 
 -13   1  10       79.29       71.22     13.00 o 
 -12   1  10     1014.36      993.49     30.48 o 
 -11   1  10       58.44       68.57     11.23 o 
 -10   1  10     1177.70     1227.12     38.60 o 
  -9   1  10       64.84       81.45     10.33 o 
  -8   1  10      940.44      991.40     26.45 o 
  -7   1  10     1917.36     1890.55     33.13 o 
  -6   1  10     3690.94     3646.95     46.80 o 
  -5   1  10     1551.21     1559.32     25.19 o 
  -4   1  10     1642.52     1737.28     26.53 o 
  -3   1  10     1211.44     1217.68     23.79 o 
  -2   1  10        9.72       11.44      4.63 o 
  -1   1  10      394.87      389.04     15.25 o 
   0   1  10     1111.58     1020.51     54.22 o 
   1   1  10        4.48       -7.30      4.86 o 
   2   1  10      727.49      706.66     28.82 o 
   3   1  10      183.17      198.38     10.51 o 
   4   1  10      541.48      496.01     16.93 o 
   5   1  10     1503.87     1453.70     29.28 o 
   6   1  10      444.74      395.54     15.57 o 
   7   1  10      103.29      145.74     11.01 o 
   8   1  10      195.25      188.67     14.19 o 
   9   1  10      241.71      264.51     14.60 o 
  10   1  10       11.16        7.07     10.89 o 
  11   1  10      735.78      630.45     41.77 o 
  12   1  10      449.75      460.31     20.06 o 
  13   1  10      254.77      284.01     68.90 o 
  14   1  10       13.15       25.61     14.55 o 
 -14   2  10       31.36       43.61     15.45 o 
 -13   2  10      289.18      302.47     23.86 o 
 -12   2  10      209.80      192.65     20.30 o 
 -11   2  10        1.36       12.14     11.28 o 
 -10   2  10      857.31      861.67     76.36 o 
  -9   2  10      618.20      557.44     26.38 o 
  -8   2  10      210.68      213.24     51.67 o 
  -7   2  10      792.15      787.46     23.19 o 
  -6   2  10      136.89      135.62      8.45 o 
  -5   2  10      105.91      121.32     10.61 o 
  -4   2  10      913.11      936.56     24.64 o 
  -3   2  10     1447.20     1342.30     46.53 o 
  -2   2  10      689.45      686.07     16.77 o 
  -1   2  10      210.42      218.65      9.60 o 
   0   2  10        1.51        3.33      5.55 o 
   1   2  10       13.31       -0.66      5.01 o 
   2   2  10      342.06      296.34     13.37 o 
   3   2  10      164.34      189.53     12.96 o 
   4   2  10      398.63      420.07     19.16 o 
   5   2  10      483.67      516.89     17.09 o 
   6   2  10      187.87      208.86     12.15 o 
   7   2  10        1.08        7.39      6.58 o 
   8   2  10      101.50       99.61     10.45 o 
   9   2  10       29.99       13.78      7.71 o 
  10   2  10       59.77       75.09     10.40 o 
  11   2  10        2.92      -11.18      7.45 o 
  12   2  10      136.99      148.11     17.07 o 
  13   2  10        2.04      -13.03     11.75 o 
 -14   3  10       59.05       76.55     16.99 o 
 -13   3  10       33.01       18.10     13.73 o 
 -12   3  10        4.09        5.54     11.59 o 
 -11   3  10       14.67       11.52     11.28 o 
 -10   3  10       17.93      -11.94     25.26 o 
  -9   3  10      104.45       81.38     14.19 o 
  -8   3  10       29.32       26.96     10.94 o 
  -7   3  10      306.48      313.27     15.88 o 
  -6   3  10      257.24      241.45     11.62 o 
  -5   3  10     1372.55     1419.85     32.01 o 
  -4   3  10       18.10       11.98      6.01 o 
  -3   3  10      133.90      132.15     10.64 o 
  -2   3  10      305.35      292.14     14.51 o 
  -1   3  10        1.06        0.08      5.22 o 
   0   3  10      107.17      116.14      9.75 o 
   1   3  10      283.03      245.24     12.81 o 
   2   3  10      118.92      109.84     10.38 o 
   3   3  10       90.54      111.85     10.45 o 
   4   3  10       10.51        4.52      6.83 o 
   5   3  10        0.09       -9.19      6.83 o 
   6   3  10       26.77       19.66      8.82 o 
   7   3  10       91.85      109.99     12.77 o 
   8   3  10       11.49       -6.13      7.90 o 
   9   3  10      237.71      239.06     17.01 o 
  10   3  10        0.64       -2.51      9.69 o 
  11   3  10       27.14        2.80     10.94 o 
  12   3  10        3.68        3.44     12.18 o 
  13   3  10       12.77        4.59     18.37 o 
 -13   4  10        3.17       10.58     12.94 o 
 -12   4  10        0.11       -2.68     12.10 o 
 -11   4  10       76.62       61.36     18.95 o 
 -10   4  10      224.40      232.48     31.00 o 
  -9   4  10      370.28      375.59     37.89 o 
  -8   4  10      621.97      641.87     28.82 o 
  -7   4  10      398.38      395.79     23.10 o 
  -6   4  10       13.08       17.19     10.56 o 
  -5   4  10       69.49       61.46      9.23 o 
  -4   4  10        9.47       16.87      7.13 o 
  -3   4  10      233.68      247.48     14.00 o 
  -2   4  10       15.15        1.35      6.24 o 
  -1   4  10     1196.90     1139.73     28.72 o 
   0   4  10      287.45      261.66     14.19 o 
   1   4  10        5.50        3.80      6.08 o 
   2   4  10      487.40      540.91     39.23 o 
   3   4  10       17.99       23.12      7.35 o 
   4   4  10       10.04       16.84      8.62 o 
   5   4  10       10.16       12.57      8.38 o 
   6   4  10       44.53       53.58     10.61 o 
   7   4  10       18.80        3.64      8.10 o 
   8   4  10       80.69       73.54     12.33 o 
   9   4  10       34.32       37.49     12.55 o 
  10   4  10      160.46      144.36     15.16 o 
  11   4  10        6.05       -2.02      9.15 o 
  12   4  10       19.71       15.48     12.57 o 
  13   4  10        3.03      -17.45     11.86 o 
 -13   5  10       89.86      121.10     19.58 o 
 -12   5  10      553.54      586.36     46.51 o 
 -11   5  10       78.58       85.16     16.51 o 
 -10   5  10      751.65      755.18     33.69 o 
  -9   5  10       26.19       28.86     13.21 o 
  -8   5  10      638.88      679.42     36.17 o 
  -7   5  10      325.96      315.63     18.44 o 
  -6   5  10      492.33      485.11     19.40 o 
  -5   5  10      715.05      745.52     30.38 o 
  -4   5  10      660.19      631.92     22.07 o 
  -3   5  10     4773.27     4862.81     78.80 o 
  -2   5  10       43.64       95.07     37.02 o 
  -1   5  10      864.50      917.76     26.18 o 
   0   5  10     1205.13     1194.14     30.07 o 
   1   5  10       65.03       89.58     12.18 o 
   2   5  10      362.17      347.37     14.79 o 
   3   5  10      922.93      901.99     23.02 o 
   4   5  10       44.37       38.68      8.58 o 
   5   5  10     1992.73     1844.86     43.51 o 
   6   5  10        1.52       10.55      8.16 o 
   7   5  10      310.42      348.74     19.42 o 
   8   5  10      112.05      116.22     13.89 o 
   9   5  10      106.19      129.27     15.02 o 
  10   5  10      217.96      211.08     15.08 o 
  11   5  10      170.24      175.91     16.76 o 
  12   5  10       75.65       76.97     17.81 o 
 -12   6  10      496.66      494.79     31.19 o 
 -11   6  10      752.66      764.85     36.13 o 
 -10   6  10      457.82      445.16     44.78 o 
  -9   6  10       88.76      100.55     16.24 o 
  -8   6  10        1.35      -13.87     10.13 o 
  -7   6  10      150.73      165.32     14.35 o 
  -6   6  10        2.12       -3.64      9.64 o 
  -5   6  10      877.15      889.50     49.96 o 
  -4   6  10      779.00      720.82     24.71 o 
  -3   6  10     4077.18     3858.37    130.34 o 
  -2   6  10      387.15      364.23     17.68 o 
  -1   6  10      794.65      889.08     41.75 o 
   0   6  10        4.64        0.42      6.46 o 
   1   6  10     2102.50     2027.94     42.91 o 
   2   6  10      686.56      603.56     32.64 o 
   3   6  10     2572.66     2641.39     66.91 o 
   4   6  10        6.75        6.27     10.46 o 
   5   6  10       14.42        5.63      9.23 o 
   6   6  10      779.85      832.54     28.95 o 
   7   6  10      155.38      116.69     13.89 o 
   8   6  10      384.10      395.95     21.22 o 
   9   6  10      170.47      163.75     26.69 o 
  10   6  10       10.60       19.88     11.67 o 
  11   6  10       38.70       45.71     13.48 o 
  12   6  10       98.36       87.73     18.62 o 
 -12   7  10      553.15      599.29     34.45 o 
 -11   7  10        5.28       -4.37     12.41 o 
 -10   7  10     1340.65     1399.58     48.64 o 
  -9   7  10       13.76        2.87     12.18 o 
  -8   7  10      948.59      906.27     39.84 o 
  -7   7  10     1145.51     1059.18     32.65 o 
  -6   7  10     1613.38     1668.07     49.45 o 
  -5   7  10       33.83       54.63     10.74 o 
  -4   7  10      302.86      330.87     17.88 o 
  -3   7  10       23.76       34.55      9.29 o 
  -2   7  10      395.89      436.19     29.19 o 
  -1   7  10      693.80      705.09     24.45 o 
   0   7  10     1125.79     1054.80     29.83 o 
   1   7  10       27.96       41.80      9.22 o 
   2   7  10      313.89      334.97     17.56 o 
   3   7  10       73.76       52.41     13.38 o 
   4   7  10      192.29      170.46     19.07 o 
   5   7  10       23.05       21.67     12.41 o 
   6   7  10      181.73      152.86     15.46 o 
   7   7  10        3.34       13.83      9.67 o 
   8   7  10      182.04      202.88     17.42 o 
   9   7  10      265.55      288.96     20.28 o 
  10   7  10        1.54        2.62     10.74 o 
  11   7  10      146.27      152.08     16.98 o 
 -11   8  10      218.64      197.85     22.69 o 
 -10   8  10      516.39      558.71     32.07 o 
  -9   8  10       75.74       93.53     17.86 o 
  -8   8  10       10.45        5.12     10.07 o 
  -7   8  10      961.19     1020.55     32.65 o 
  -6   8  10      186.43      129.23     23.54 o 
  -5   8  10       65.59       69.85     11.70 o 
  -4   8  10      640.62      624.64     24.00 o 
  -3   8  10      690.92      677.65     25.04 o 
  -2   8  10      823.62      789.00     70.94 o 
  -1   8  10      741.41      708.70     25.74 o 
   0   8  10        1.55       -5.74      7.66 o 
   1   8  10       97.98      118.26     15.42 o 
   2   8  10      255.51      241.48     16.34 o 
   3   8  10      345.43      360.90     25.95 o 
   4   8  10      351.04      362.42     53.40 o 
   5   8  10       23.43       46.59     19.52 o 
   6   8  10       55.07       77.69     13.13 o 
   7   8  10        6.24        4.06      9.77 o 
   8   8  10       55.35       61.22     23.73 o 
   9   8  10       92.20       86.88     14.56 o 
  10   8  10       93.14      105.02     16.07 o 
  -9   9  10      296.77      268.12     24.76 o 
  -8   9  10       11.09       19.97     11.62 o 
  -7   9  10       64.21       49.02     14.53 o 
  -6   9  10       38.73       38.63     14.55 o 
  -5   9  10        5.03      -10.18      8.25 o 
  -4   9  10       44.92       50.79     12.39 o 
  -3   9  10      101.53      138.60     18.22 o 
  -2   9  10        4.56       20.14      9.22 o 
  -1   9  10      499.08      515.59     30.32 o 
   0   9  10       42.28       60.95     11.56 o 
   1   9  10       28.28       44.05     10.76 o 
   2   9  10        1.37       -0.24      9.00 o 
   3   9  10       77.21       64.55     31.00 o 
   4   9  10       40.36       43.06     14.62 o 
   5   9  10       64.39       67.80     25.84 o 
   6   9  10       60.80       51.10     16.24 o 
   7   9  10      101.06      108.09     15.68 o 
   8   9  10       43.18       61.68     14.10 o 
   9   9  10       48.20       41.99     13.66 o 
  -8  10  10       68.26       73.53     14.84 o 
  -7  10  10      191.26      215.65     18.47 o 
  -6  10  10       20.93       51.14     15.69 o 
  -5  10  10      153.13      126.24     19.29 o 
  -4  10  10       32.73       21.69      9.54 o 
  -3  10  10       44.71       43.31     12.10 o 
  -2  10  10       27.44       27.08     10.23 o 
  -1  10  10        4.14        4.29      9.15 o 
   0  10  10        0.14      -12.57      8.38 o 
   1  10  10        5.02        0.89      9.54 o 
   2  10  10        3.04        2.69     11.59 o 
   3  10  10       34.72       35.04     14.05 o 
   4  10  10       13.22       -5.70     11.59 o 
   5  10  10       91.95       72.88     17.11 o 
   6  10  10        1.14       10.10     13.52 o 
   7  10  10        2.47        9.12     14.05 o 
  -6  11  10        5.21      -11.38     12.92 o 
  -5  11  10        1.53       12.70     14.55 o 
  -4  11  10      122.91      131.76     15.96 o 
  -3  11  10        1.05       11.80     10.35 o 
  -2  11  10       35.70       23.58     11.02 o 
  -1  11  10      227.16      226.73     18.39 o 
   0  11  10       69.26       59.29     12.96 o 
   1  11  10      147.27      183.15     64.88 o 
   2  11  10       43.92       31.73     15.17 o 
   3  11  10        9.30       16.08     13.78 o 
   4  11  10       11.76       -9.26     12.10 o 
   5  11  10        1.76       -4.45     12.69 o 
  -2  12  10       71.84       49.70     13.00 o 
  -1  12  10        1.30        1.24     10.58 o 
   0  12  10       48.12       18.74     12.63 o 
   1  12  10       54.11       62.47     18.76 o 
 -13   1  11       24.63       20.26     13.73 o 
 -12   1  11      107.60       99.13     17.44 o 
 -11   1  11       43.10       25.16     13.23 o 
 -10   1  11      164.06      171.38     17.86 o 
  -9   1  11       39.62       38.23     12.57 o 
  -8   1  11      154.94      145.79     15.43 o 
  -7   1  11       99.32      116.37     13.62 o 
  -6   1  11      887.59      866.74     20.12 o 
  -5   1  11      345.89      384.93     12.79 o 
  -4   1  11      222.79      222.28     11.07 o 
  -3   1  11       25.29       49.91      9.60 o 
  -2   1  11      710.59      618.70     21.79 o 
  -1   1  11      499.25      427.48     18.48 o 
   0   1  11      497.27      464.92     18.91 o 
   1   1  11      207.24      224.70     22.39 o 
   2   1  11       67.76       73.37     12.92 o 
   3   1  11       12.78       22.74     10.13 o 
   4   1  11      571.98      547.66     17.62 o 
   5   1  11        8.38       29.24      7.30 o 
   6   1  11      312.70      293.23     14.08 o 
   7   1  11       34.51       24.67      7.85 o 
   8   1  11       10.49        5.77      7.46 o 
   9   1  11       67.99       68.24     10.13 o 
  10   1  11       55.19       70.58     10.31 o 
  11   1  11        8.45        0.73      8.53 o 
  12   1  11      188.92      197.90     15.35 o 
  13   1  11       18.82        2.23     13.73 o 
 -13   2  11      202.39      217.65     22.56 o 
 -12   2  11      148.96      162.38     19.44 o 
 -11   2  11       32.18       45.12     13.78 o 
 -10   2  11       26.04       31.82     12.57 o 
  -9   2  11      595.16      567.95     27.61 o 
  -8   2  11      127.41      112.58     14.62 o 
  -7   2  11     1496.89     1482.53     42.20 o 
  -6   2  11       84.17       96.79      8.53 o 
  -5   2  11      279.13      292.81     14.96 o 
  -4   2  11     1560.20     1437.77     51.44 o 
  -3   2  11      753.16      772.79     25.69 o 
  -2   2  11      368.47      374.03     20.22 o 
  -1   2  11      332.56      317.86     19.16 o 
   0   2  11       43.39       45.94      7.86 o 
   1   2  11      468.75      472.11     17.14 o 
   2   2  11      493.19      467.34     24.76 o 
   3   2  11     1061.67     1095.43     38.56 o 
   4   2  11      211.35      253.03     18.58 o 
   5   2  11      382.39      334.60     18.07 o 
   6   2  11        0.70        6.80      8.16 o 
   7   2  11       14.56        5.32     10.73 o 
   8   2  11       23.09       18.62      9.23 o 
   9   2  11      202.75      219.76     16.95 o 
  10   2  11      119.50      109.39     14.10 o 
  11   2  11      293.11      279.49     19.66 o 
  12   2  11      371.49      409.74     37.03 o 
 -13   3  11      249.75      251.28     24.32 o 
 -12   3  11     1839.09     1835.44    217.61 o 
 -11   3  11       89.31      103.35     16.99 o 
 -10   3  11      849.72      948.75     56.84 o 
  -9   3  11      498.30      482.88     25.98 o 
  -8   3  11      115.95      149.57     16.63 o 
  -7   3  11      585.34      612.76     22.27 o 
  -6   3  11     1160.72     1197.11     26.41 o 
  -5   3  11      238.42      239.68     14.10 o 
  -4   3  11     1892.26     1887.42     39.45 o 
  -3   3  11      163.63      163.63     12.17 o 
  -2   3  11      113.97       95.45     10.47 o 
  -1   3  11     1118.01     1059.57     27.69 o 
   0   3  11     3043.54     2855.58     64.22 o 
   1   3  11      174.90      174.72     15.20 o 
   2   3  11     1604.16     1640.37     49.12 o 
   3   3  11      208.56      194.04     18.26 o 
   4   3  11      277.12      293.08     16.95 o 
   5   3  11      406.01      321.60     18.11 o 
   6   3  11      637.69      687.54     25.34 o 
   7   3  11      252.17      201.64     15.68 o 
   8   3  11       80.40       83.36     12.36 o 
   9   3  11      139.49      161.55     15.68 o 
  10   3  11       14.77       21.12     11.04 o 
  11   3  11       95.90      117.19     15.34 o 
  12   3  11       25.22       59.19     20.67 o 
 -13   4  11       97.57       93.87     19.07 o 
 -12   4  11       44.94       15.72     14.19 o 
 -11   4  11      401.61      471.87     28.82 o 
 -10   4  11        0.26       -6.19     11.28 o 
  -9   4  11     1115.47     1172.99     40.60 o 
  -8   4  11        5.01       -1.10      9.93 o 
  -7   4  11     1170.83     1246.87     33.14 o 
  -6   4  11       43.31       42.34     20.10 o 
  -5   4  11      266.62      303.88     16.12 o 
  -4   4  11     1032.19      958.04     27.21 o 
  -3   4  11     2440.70     2508.13     55.44 o 
  -2   4  11     1005.73      927.27     23.58 o 
  -1   4  11      696.95      859.78     22.55 o 
   0   4  11      202.77      247.09     14.33 o 
   1   4  11      452.96      528.55     19.74 o 
   2   4  11      682.46      743.65     23.10 o 
   3   4  11      209.67      168.90     18.26 o 
   4   4  11       12.16       13.14     10.94 o 
   5   4  11      104.59      110.95     15.26 o 
   6   4  11      169.26      245.76     16.98 o 
   7   4  11       50.18       52.42     11.23 o 
   8   4  11      265.68      240.15     23.04 o 
   9   4  11      439.86      396.72     21.82 o 
  10   4  11      103.87      124.41     23.73 o 
  11   4  11      121.74      111.26     15.41 o 
  12   4  11       74.19       84.37     18.26 o 
 -12   5  11       26.18       19.66     13.73 o 
 -11   5  11      476.95      441.63     30.43 o 
 -10   5  11      194.46      238.20     22.32 o 
  -9   5  11       21.85       13.78     12.18 o 
  -8   5  11      148.94      220.64     41.91 o 
  -7   5  11      186.90      191.53     15.02 o 
  -6   5  11      267.50      288.00     26.99 o 
  -5   5  11      131.39      141.19     12.56 o 
  -4   5  11      352.77      371.87     18.13 o 
  -3   5  11      152.81      170.17     13.57 o 
  -2   5  11      564.61      531.10     21.24 o 
  -1   5  11       68.99       87.87     11.78 o 
   0   5  11     1190.27     1102.66     29.71 o 
   1   5  11      125.22      135.36     21.01 o 
   2   5  11     1530.57     1504.02     44.92 o 
   3   5  11      173.07      168.95     11.89 o 
   4   5  11      455.53      541.95     28.82 o 
   5   5  11      879.99      905.34     48.34 o 
   6   5  11       24.34       11.57      9.04 o 
   7   5  11        2.15       -4.59      8.62 o 
   8   5  11      162.78      157.02     16.10 o 
   9   5  11        0.47       -2.06      9.49 o 
  10   5  11      372.64      414.65     23.38 o 
  11   5  11      105.65       97.05     13.32 o 
 -11   6  11      244.03      265.64     39.62 o 
 -10   6  11        1.05      -10.45     11.75 o 
  -9   6  11       76.21       96.88     17.86 o 
  -8   6  11      152.58      126.13     17.33 o 
  -7   6  11       95.56      121.67     13.89 o 
  -6   6  11       17.47       13.78     10.94 o 
  -5   6  11      562.58      604.20     22.96 o 
  -4   6  11       11.83       13.12      8.06 o 
  -3   6  11     1132.46     1128.27     31.35 o 
  -2   6  11        2.68       21.94      8.77 o 
  -1   6  11       48.32       47.86     11.19 o 
   0   6  11        1.89       -1.79     11.76 o 
   1   6  11       87.00       79.85     11.28 o 
   2   6  11        8.14        3.72      7.77 o 
   3   6  11     1056.80     1105.06     31.09 o 
   4   6  11       72.28       66.60     15.01 o 
   5   6  11      870.25      750.71     34.89 o 
   6   6  11        6.11       -2.86      8.82 o 
   7   6  11       49.88       41.93     11.11 o 
   8   6  11      146.70      121.20     15.46 o 
   9   6  11        0.16       -3.06      9.94 o 
  10   6  11       13.40       12.06     11.14 o 
  11   6  11        5.71       -4.91     10.74 o 
 -11   7  11       87.11       99.73     24.69 o 
 -10   7  11       53.22       38.07     20.10 o 
  -9   7  11        1.45        1.15     12.99 o 
  -8   7  11        0.13        6.89     12.18 o 
  -7   7  11       32.16       33.26     11.00 o 
  -6   7  11       64.03       61.74     14.62 o 
  -5   7  11        0.03        2.76      8.06 o 
  -4   7  11        2.59       -3.02      8.31 o 
  -3   7  11       41.24       31.62      9.77 o 
  -2   7  11      180.62      135.81     13.62 o 
  -1   7  11      105.59      108.87     13.01 o 
   0   7  11      102.79      111.38     12.61 o 
   1   7  11        4.25       -9.33      7.38 o 
   2   7  11       37.45       30.42     12.85 o 
   3   7  11       14.05        6.51     10.94 o 
   4   7  11       11.36       19.60     11.75 o 
   5   7  11       27.05        8.63     11.59 o 
   6   7  11       21.65       23.18     10.28 o 
   7   7  11       91.74       47.91     15.62 o 
   8   7  11        0.04      -13.53      9.67 o 
   9   7  11       20.61       10.86     10.95 o 
  10   7  11       21.08       24.97     13.03 o 
 -10   8  11       32.66       26.01     15.01 o 
  -9   8  11      520.67      577.80     43.64 o 
  -8   8  11       57.57       33.51     15.82 o 
  -7   8  11      302.61      276.51     28.36 o 
  -6   8  11        1.19        1.67     16.08 o 
  -5   8  11        2.01       -3.90     12.10 o 
  -4   8  11       41.92       35.68     10.57 o 
  -3   8  11      446.25      425.70     21.48 o 
  -2   8  11       11.70       10.29      9.67 o 
  -1   8  11      242.14      306.40     19.54 o 
   0   8  11      198.97      235.35     16.85 o 
   1   8  11      138.59      148.59     14.47 o 
   2   8  11      492.10      461.96     21.97 o 
   3   8  11       72.32       63.10     15.36 o 
   4   8  11       88.28       47.21     14.55 o 
   5   8  11      285.67      222.06     24.69 o 
   6   8  11       26.88       26.41     16.08 o 
   7   8  11      237.24      225.20     19.23 o 
   8   8  11      179.79      146.78     17.82 o 
   9   8  11      169.91      174.66     18.31 o 
  -8   9  11        2.71       -0.88     11.00 o 
  -7   9  11      148.99      120.93     20.38 o 
  -6   9  11      756.55      786.84     36.43 o 
  -5   9  11       55.90       58.13     35.60 o 
  -4   9  11      259.72      269.27     18.70 o 
  -3   9  11        9.37        4.89     10.49 o 
  -2   9  11        2.81       -4.53      8.41 o 
  -1   9  11       63.63       55.33     12.29 o 
   0   9  11     1009.76      951.53     42.60 o 
   1   9  11        0.40        4.29      8.77 o 
   2   9  11     1029.81     1038.93     32.88 o 
   3   9  11       13.08        2.83     11.86 o 
   4   9  11      206.89      225.18     51.10 o 
   5   9  11      216.20      197.05     22.69 o 
   6   9  11      173.37      200.05     37.32 o 
   7   9  11       20.29       20.41     14.55 o 
  -6  10  11        2.70       -3.68     13.52 o 
  -5  10  11      324.21      355.57     27.29 o 
  -4  10  11      215.45      218.02     18.41 o 
  -3  10  11      747.15      818.41     35.27 o 
  -2  10  11      534.02      566.66     30.44 o 
  -1  10  11      273.79      288.20     28.41 o 
   0  10  11      299.37      260.88     19.42 o 
   1  10  11       41.63       76.34     13.28 o 
   2  10  11      114.29      136.87     20.60 o 
   3  10  11      401.19      436.86     31.19 o 
   4  10  11        3.56        1.51     12.32 o 
   5  10  11      138.32      170.08     22.69 o 
   6  10  11       51.31       24.70     28.71 o 
  -3  11  11       11.87        1.03     10.11 o 
  -2  11  11      380.78      388.18     23.35 o 
  -1  11  11        8.29       -8.97      9.67 o 
   0  11  11      542.94      564.06     27.04 o 
   1  11  11       27.88       44.25     25.26 o 
   2  11  11      111.84      109.59     21.51 o 
   3  11  11      243.01      214.43     26.99 o 
 -12   0  12      356.02      296.27     33.30 o 
 -11   0  12     1055.13     1042.68     55.12 o 
 -10   0  12        2.26      -18.37     14.93 o 
  -9   0  12      358.12      428.33     34.45 o 
  -8   0  12      395.78      380.10     32.15 o 
  -7   0  12      715.01      788.90     43.64 o 
  -6   0  12     1826.25     1684.74     72.34 o 
  -5   0  12      350.72      385.93     21.07 o 
  -4   0  12       93.48       91.02     12.63 o 
  -3   0  12      935.02      903.54     40.77 o 
  -2   0  12      113.21       76.94     18.37 o 
  -1   0  12      465.22      416.84     33.30 o 
   0   0  12      415.75      285.93     28.71 o 
   1   0  12      175.24      163.06     24.11 o 
   2   0  12      254.01      254.93     28.71 o 
   3   0  12     1436.73     1276.94     60.86 o 
   4   0  12      830.58      803.74     31.70 o 
   5   0  12     2291.82     2091.38     55.26 o 
   6   0  12       19.44        7.46     10.56 o 
   7   0  12      267.70      343.78     22.88 o 
   8   0  12      123.08      128.71     16.82 o 
   9   0  12      458.35      481.21     27.93 o 
  10   0  12        0.68        3.17     11.75 o 
  11   0  12      353.74      375.35     26.31 o 
  12   0  12        0.13       16.24     14.19 o 
 -12   1  12      202.00      234.41     22.32 o 
 -11   1  12       95.01      115.64     17.86 o 
 -10   1  12      320.60      343.82     23.55 o 
  -9   1  12      986.93      904.12     32.12 o 
  -8   1  12      337.61      334.99     17.65 o 
  -7   1  12      558.02      584.08     21.65 o 
  -6   1  12     1022.90     1002.00     21.41 o 
  -5   1  12       20.97       48.80      7.98 o 
  -4   1  12     2293.82     2287.81     38.49 o 
  -3   1  12       23.13       22.51      6.12 o 
  -2   1  12      248.01      257.55     14.18 o 
  -1   1  12       39.52       73.23     13.38 o 
   0   1  12      830.25      860.61     33.69 o 
   1   1  12       19.13       29.86     10.56 o 
   2   1  12      566.80      601.18     28.42 o 
   3   1  12       95.40      101.15     15.01 o 
   4   1  12      164.73      215.35     15.34 o 
   5   1  12      147.40      177.68     14.74 o 
   6   1  12      362.89      387.31     19.73 o 
   7   1  12        2.42       -4.27      8.10 o 
   8   1  12      554.63      538.52     23.64 o 
   9   1  12       36.44       50.94     12.10 o 
  10   1  12       52.68       49.97     11.90 o 
  11   1  12      258.26      239.35     19.44 o 
  12   1  12      304.32      351.24     22.31 o 
 -12   2  12        0.16       12.01     13.23 o 
 -11   2  12      665.95      673.40     41.34 o 
 -10   2  12       53.78       31.00     13.80 o 
  -9   2  12      654.33      584.01     28.82 o 
  -8   2  12       54.60       52.33     13.38 o 
  -7   2  12      205.50      255.77     19.49 o 
  -6   2  12       61.52       67.28      9.23 o 
  -5   2  12        2.05        3.39      6.28 o 
  -4   2  12      163.90      176.00     10.91 o 
  -3   2  12      422.87      378.47     17.23 o 
  -2   2  12        0.18        4.03      6.54 o 
  -1   2  12       94.18       83.92      9.84 o 
   0   2  12      179.21      152.73     17.05 o 
   1   2  12      176.25      171.22     17.86 o 
   2   2  12      334.18      243.25     20.69 o 
   3   2  12      837.08      814.09     63.73 o 
   4   2  12      115.79       99.58     21.24 o 
   5   2  12      229.22      238.64     16.85 o 
   6   2  12       23.38       41.01     10.37 o 
   7   2  12       61.96       49.25     11.27 o 
   8   2  12       34.93       42.26     10.89 o 
   9   2  12       34.68       69.11     12.90 o 
  10   2  12        2.64       -0.41      9.90 o 
  11   2  12        4.57      -11.67      9.71 o 
 -12   3  12      176.42      209.48     22.56 o 
 -11   3  12        0.91        8.86     12.92 o 
 -10   3  12      164.23      127.97     17.86 o 
  -9   3  12        6.09      -13.78     10.56 o 
  -8   3  12        0.70        5.17     10.56 o 
  -7   3  12       40.39       25.26     11.37 o 
  -6   3  12       37.19       28.37     10.91 o 
  -5   3  12       26.01       43.89      9.44 o 
  -4   3  12      136.50      124.70     10.56 o 
  -3   3  12        0.40       -1.05      7.13 o 
  -2   3  12      529.35      578.40     21.29 o 
  -1   3  12      101.97      100.06     10.97 o 
   0   3  12       76.30       73.45     24.62 o 
   1   3  12       40.21       53.67     12.92 o 
   2   3  12       25.72       16.72     12.63 o 
   3   3  12       77.20       76.32     14.87 o 
   4   3  12        7.22       20.67     11.37 o 
   5   3  12       14.89        4.95      8.57 o 
   6   3  12      140.67      130.31     14.50 o 
   7   3  12       92.13       79.08     13.23 o 
   8   3  12       14.96        6.09     11.56 o 
   9   3  12       20.19       18.42     10.77 o 
  10   3  12       13.31        6.04      9.67 o 
  11   3  12       14.16       10.96     11.23 o 
 -12   4  12        6.39       -3.98     12.92 o 
 -11   4  12      259.14      242.03     22.74 o 
 -10   4  12       38.45       27.19     17.80 o 
  -9   4  12      301.56      260.01     21.51 o 
  -8   4  12       11.66        7.84     11.75 o 
  -7   4  12        5.31       -3.44      9.74 o 
  -6   4  12       51.04       81.35     14.55 o 
  -5   4  12      453.39      430.29     19.41 o 
  -4   4  12        4.66        7.30      7.59 o 
  -3   4  12     1024.47      913.53     34.77 o 
  -2   4  12        1.72       -1.89      6.21 o 
  -1   4  12        0.67        2.33      6.82 o 
   0   4  12       55.70       79.19     10.29 o 
   1   4  12       54.44       49.25      9.18 o 
   2   4  12        2.03       -2.91     15.50 o 
   3   4  12      602.26      541.15     41.91 o 
   4   4  12      201.96      257.25     36.75 o 
   5   4  12      710.48      678.22     28.32 o 
   6   4  12       23.95        7.27      9.28 o 
   7   4  12      228.77      175.78     16.29 o 
   8   4  12      190.60      182.91     16.95 o 
   9   4  12       15.19        2.45      9.78 o 
  10   4  12        7.20        2.30     11.04 o 
  11   4  12       64.21       75.54     14.49 o 
 -11   5  12       31.14       50.16     16.63 o 
 -10   5  12      512.83      596.31     32.45 o 
  -9   5  12      488.20      440.47     30.43 o 
  -8   5  12      372.03      336.51     23.94 o 
  -7   5  12       71.00       65.60     12.14 o 
  -6   5  12      316.74      327.12     26.41 o 
  -5   5  12      115.44      102.84     12.33 o 
  -4   5  12      258.42      292.03     17.17 o 
  -3   5  12        6.27       14.55      9.02 o 
  -2   5  12      340.51      438.09     28.28 o 
  -1   5  12     1258.62     1156.18     34.60 o 
   0   5  12     2256.53     2406.00     61.44 o 
   1   5  12      123.11      149.58     11.93 o 
   2   5  12      368.03      403.92     19.80 o 
   3   5  12      167.36      163.71     22.35 o 
   4   5  12      106.09      167.53     19.49 o 
   5   5  12       81.42      114.85     37.89 o 
   6   5  12      375.90      416.23     29.38 o 
   7   5  12        2.89       -2.03      9.13 o 
   8   5  12      348.54      329.71     27.57 o 
   9   5  12       14.67       31.15     12.36 o 
  10   5  12      114.70      143.64     17.40 o 
 -10   6  12        3.63      -13.78     12.99 o 
  -9   6  12      632.70      671.71     33.69 o 
  -8   6  12        6.64        3.91     12.92 o 
  -7   6  12     1311.34     1373.42     37.78 o 
  -6   6  12      402.74      367.32     40.19 o 
  -5   6  12      108.92      147.76     14.50 o 
  -4   6  12      146.48      125.32     13.41 o 
  -3   6  12       10.28       14.07      9.00 o 
  -2   6  12       74.70       90.01     12.23 o 
  -1   6  12      506.00      508.75     38.15 o 
   0   6  12      234.20      207.64     15.19 o 
   1   6  12      622.18      546.53     22.64 o 
   2   6  12       69.06       72.26     11.44 o 
   3   6  12      210.86      201.34     21.82 o 
   4   6  12       15.60       11.81     13.78 o 
   5   6  12      311.92      290.46     24.76 o 
   6   6  12        6.01        1.70      9.61 o 
   7   6  12      134.99      135.94     16.29 o 
   8   6  12       88.11       68.49     16.41 o 
   9   6  12      288.12      331.11     22.19 o 
  -9   7  12      183.29      185.10     22.32 o 
  -8   7  12       50.68       66.59     16.63 o 
  -7   7  12      164.93      177.96     16.74 o 
  -6   7  12      555.26      589.00     56.27 o 
  -5   7  12      701.16      710.18     37.32 o 
  -4   7  12      870.46      848.86     31.34 o 
  -3   7  12      339.61      338.59     19.52 o 
  -2   7  12        6.90       16.74      9.04 o 
  -1   7  12      666.38      616.72     32.50 o 
   0   7  12      111.95      170.69     21.28 o 
   1   7  12       57.26       56.11     11.04 o 
   2   7  12      177.75      213.05     16.20 o 
   3   7  12       17.70        8.65     12.10 o 
   4   7  12      327.04      379.34     27.57 o 
   5   7  12      329.45      343.88     27.19 o 
   6   7  12      234.62      249.58     24.36 o 
   7   7  12      148.55      132.44     16.34 o 
   8   7  12        9.70       15.98     11.93 o 
   9   7  12       11.38       35.42     17.64 o 
  -8   8  12       41.51       31.22     15.17 o 
  -7   8  12      281.69      283.68     36.26 o 
  -6   8  12       28.83       27.23     13.78 o 
  -5   8  12        2.53       -4.59     11.86 o 
  -4   8  12       14.66       23.95     10.82 o 
  -3   8  12       39.29       33.89     10.89 o 
  -2   8  12      128.65      110.59     14.16 o 
  -1   8  12      268.20      264.44     18.35 o 
   0   8  12       52.33       45.27     11.39 o 
   1   8  12      185.34      194.41     16.34 o 
   2   8  12      130.99      104.07     13.80 o 
   3   8  12      373.07      391.49     28.75 o 
   4   8  12      117.76      102.83     41.34 o 
   5   8  12       82.42       86.20     17.86 o 
   6   8  12        1.83        3.59     12.41 o 
   7   8  12        1.22       13.65     14.19 o 
  -6   9  12      118.69      140.97     20.11 o 
  -5   9  12       54.85       44.10     16.00 o 
  -4   9  12      457.82      428.01     39.71 o 
  -3   9  12       15.54       11.86     10.11 o 
  -2   9  12        2.39        9.93     11.81 o 
  -1   9  12       18.79       29.54     12.80 o 
   0   9  12        0.65       -9.89     11.80 o 
   1   9  12       15.21       11.07     10.22 o 
   2   9  12      200.88      273.43     19.58 o 
   3   9  12        2.89       -0.54     12.32 o 
   4   9  12       64.03       74.71     18.15 o 
   5   9  12        6.75      -11.52     15.50 o 
   6   9  12        8.10       -8.21     13.52 o 
  -4  10  12      236.27      276.41     25.11 o 
  -3  10  12        4.25       11.52     11.41 o 
  -2  10  12       39.93       23.28     11.41 o 
  -1  10  12        8.24       18.64     17.66 o 
   0  10  12      105.60       90.57     14.47 o 
   1  10  12       17.26       20.94     11.56 o 
   2  10  12        4.74        1.19     11.86 o 
   3  10  12       70.87       40.19     26.41 o 
 -11   1  13        1.54        8.04     12.57 o 
 -10   1  13      322.49      311.53     39.62 o 
  -9   1  13      221.32      214.12     19.88 o 
  -8   1  13        5.46        5.83     13.21 o 
  -7   1  13       79.66       63.85     21.24 o 
  -6   1  13      252.14      243.97     15.22 o 
  -5   1  13      115.44      109.96     19.56 o 
  -4   1  13      994.19     1000.47     28.76 o 
  -3   1  13        1.52       -8.21      8.97 o 
  -2   1  13       19.87       14.61     10.13 o 
  -1   1  13       57.05       49.95     12.99 o 
   0   1  13        2.44        8.61     20.67 o 
   1   1  13       55.15       65.40     13.38 o 
   2   1  13     1197.24     1019.19     63.73 o 
   3   1  13      364.47      353.03     24.76 o 
   4   1  13      493.32      420.33     27.19 o 
   5   1  13       94.04      103.05     12.96 o 
   6   1  13        3.28        4.57      8.82 o 
   7   1  13        2.53        1.45      9.23 o 
   8   1  13       18.08        4.01      9.71 o 
   9   1  13        2.77       15.74      9.90 o 
  10   1  13       17.34       29.19     12.29 o 
 -11   2  13        4.05       -0.14     12.69 o 
 -10   2  13      116.89      112.70     17.44 o 
  -9   2  13       69.84       79.49     15.82 o 
  -8   2  13       16.79       -1.15     10.56 o 
  -7   2  13      672.62      671.28     24.08 o 
  -6   2  13       34.50       36.53      7.76 o 
  -5   2  13       15.37       27.62      8.94 o 
  -4   2  13      389.22      397.97     18.68 o 
  -3   2  13      297.35      312.65     18.33 o 
  -2   2  13      241.57      256.01     20.69 o 
  -1   2  13     1330.09     1200.29     79.23 o 
   0   2  13      109.66      152.26     17.86 o 
   1   2  13      683.61      730.64     32.88 o 
   2   2  13      361.16      297.46     23.55 o 
   3   2  13      120.04      148.40     18.26 o 
   4   2  13      110.31      107.10     17.86 o 
   5   2  13      279.85      255.11     17.62 o 
   6   2  13       55.64       31.95     10.57 o 
   7   2  13       90.23       95.57     16.57 o 
   8   2  13        3.80        5.92      9.61 o 
   9   2  13       53.34      100.53     14.96 o 
  10   2  13       27.64       14.66     10.58 o 
 -11   3  13       57.67       81.42     17.44 o 
 -10   3  13      811.82      847.21     59.14 o 
  -9   3  13      108.26      112.11     17.44 o 
  -8   3  13      754.27      680.91     53.40 o 
  -7   3  13       43.99       53.29     13.78 o 
  -6   3  13      668.82      744.13     26.04 o 
  -5   3  13       57.88       71.76     11.41 o 
  -4   3  13      493.40      583.64     23.87 o 
  -3   3  13       22.72       15.10      8.82 o 
  -2   3  13      114.45      167.85     13.84 o 
  -1   3  13        9.11       -3.44      9.74 o 
   0   3  13      388.45      376.56     25.57 o 
   1   3  13       33.75       23.36     11.75 o 
   2   3  13      847.21      765.46     34.50 o 
   3   3  13      293.51      250.01     22.32 o 
   4   3  13      451.60      441.47     32.15 o 
   5   3  13        9.27        8.55     18.37 o 
   6   3  13      188.11      226.02     17.88 o 
   7   3  13        4.30       15.35     10.37 o 
   8   3  13       21.13       40.68     11.90 o 
   9   3  13       85.93       78.97     14.29 o 
  10   3  13        2.63        6.06     10.82 o 
 -10   4  13        1.37        0.21     13.38 o 
  -9   4  13       88.08       98.03     17.33 o 
  -8   4  13       15.49       11.48     12.18 o 
  -7   4  13      249.08      278.93     35.02 o 
  -6   4  13      764.37      713.66     66.60 o 
  -5   4  13      149.22      135.96     13.44 o 
  -4   4  13       16.59       53.13     10.48 o 
  -3   4  13     1345.38     1335.52     35.26 o 
  -2   4  13      331.28      330.80     19.41 o 
  -1   4  13     2049.06     1971.03     55.64 o 
   0   4  13      113.36      134.44     18.26 o 
   1   4  13      552.70      657.43     83.25 o 
   2   4  13       94.18      105.69     22.39 o 
   3   4  13     1078.08     1150.34     44.25 o 
   4   4  13       78.24      109.92     29.86 o 
   5   4  13     1135.02     1225.18     46.68 o 
   6   4  13       10.30        9.02     10.15 o 
   7   4  13      121.24      164.25     16.68 o 
   8   4  13        2.65        5.39      9.71 o 
   9   4  13       28.20       29.94     12.33 o 
 -10   5  13      322.10      293.02     39.04 o 
  -9   5  13       82.90      117.53     38.47 o 
  -8   5  13      301.61      294.68     23.55 o 
  -7   5  13        3.73        7.14     12.63 o 
  -6   5  13       43.09       71.02     15.69 o 
  -5   5  13       11.75       11.97      9.04 o 
  -4   5  13      101.15      105.45     16.83 o 
  -3   5  13      210.66      183.19     15.34 o 
  -2   5  13      234.28      253.62     16.56 o 
  -1   5  13       16.29       15.67      9.29 o 
   0   5  13      703.34      751.31     36.47 o 
   1   5  13        3.92       15.00      9.90 o 
   2   5  13      443.23      446.69     23.62 o 
   3   5  13      782.35      765.55     34.82 o 
   4   5  13       65.25       60.89     15.82 o 
   5   5  13      398.64      323.85     26.80 o 
   6   5  13      111.36       95.59     24.11 o 
   7   5  13       19.30       22.38     11.48 o 
   8   5  13      166.52      165.49     18.11 o 
   9   5  13        1.92       -2.93     10.74 o 
  -9   6  13      111.79       81.55     17.86 o 
  -8   6  13       49.15       37.71     15.36 o 
  -7   6  13        2.75        6.61     13.38 o 
  -6   6  13       31.55       37.80     16.65 o 
  -5   6  13      316.87      252.22     22.05 o 
  -4   6  13      175.50      186.32     16.12 o 
  -3   6  13      261.90      273.56     17.74 o 
  -2   6  13      184.18      215.26     23.13 o 
  -1   6  13        6.56        7.40      9.00 o 
   0   6  13      102.52       79.90     12.50 o 
   1   6  13       74.70       82.56     12.33 o 
   2   6  13       95.54      134.05     43.64 o 
   3   6  13        7.54        8.57     12.10 o 
   4   6  13       29.86       30.19     13.73 o 
   5   6  13       20.13       40.60     14.87 o 
   6   6  13      132.46      105.33     19.49 o 
   7   6  13       48.24       29.41     15.80 o 
   8   6  13       53.39       51.56     14.59 o 
  -8   7  13        0.61       -0.57     12.99 o 
  -7   7  13       24.02       32.25     15.01 o 
  -6   7  13       68.49       57.16     16.28 o 
  -5   7  13       37.75       66.44     16.54 o 
  -4   7  13       14.99       24.02     10.15 o 
  -3   7  13       13.34       10.20      9.90 o 
  -2   7  13      120.32      111.71     14.16 o 
  -1   7  13       71.92       77.85     12.87 o 
   0   7  13       53.21       45.38     11.47 o 
   1   7  13       56.95       39.73     10.95 o 
   2   7  13       75.97       83.34     17.44 o 
   3   7  13        2.83       -5.03     11.26 o 
   4   7  13        0.20       -4.21     12.10 o 
   5   7  13        6.99        7.54     12.92 o 
   6   7  13       51.55       49.38     16.24 o 
   7   7  13        4.46       -5.12     13.38 o 
  -6   8  13      499.37      525.47     31.19 o 
  -5   8  13        0.90       -5.70     12.41 o 
  -4   8  13       97.91      115.38     15.06 o 
  -3   8  13       83.30       95.36     21.12 o 
  -2   8  13        1.28        0.73      9.40 o 
  -1   8  13       81.47       89.69     18.16 o 
   0   8  13       69.76       81.50     13.13 o 
   1   8  13       23.07       31.66     10.95 o 
   2   8  13       20.12       21.09     10.23 o 
   3   8  13      166.06      180.38     22.74 o 
   4   8  13       12.47        7.73     13.23 o 
   5   8  13       16.42       30.43     15.43 o 
  -4   9  13       32.76       57.26     17.62 o 
  -3   9  13       81.03       64.82     13.72 o 
  -2   9  13       70.76       73.39     14.31 o 
  -1   9  13       64.90       55.91     13.33 o 
   0   9  13      587.62      552.08     26.15 o 
   1   9  13       19.47       17.88     11.11 o 
   2   9  13      190.11      179.57     49.38 o 
   3   9  13       54.65       59.61     28.71 o 
 -10   0  14      509.27      633.88     45.93 o 
  -9   0  14       97.00      145.84     26.41 o 
  -8   0  14      369.10      407.66     35.60 o 
  -7   0  14      129.28      152.73     24.11 o 
  -6   0  14      867.84      973.78     49.38 o 
  -5   0  14      224.86      153.88     25.26 o 
  -4   0  14       67.37      110.24     24.11 o 
  -3   0  14        1.77      -14.93     12.63 o 
  -2   0  14       56.31       21.82     17.22 o 
  -1   0  14      264.22      274.45     32.15 o 
   0   0  14      433.10      397.32     37.89 o 
   1   0  14      144.56      174.55     28.71 o 
   2   0  14       75.36       81.53     22.97 o 
   3   0  14       93.88      124.02     26.41 o 
   4   0  14       64.51       88.42     24.11 o 
   5   0  14      507.93      531.68     44.78 o 
   6   0  14      171.49      132.06     27.56 o 
   7   0  14       38.00       17.22     19.52 o 
   8   0  14      209.65      202.11     33.30 o 
   9   0  14       31.51       55.12     24.11 o 
 -10   1  14      233.31      264.03     23.13 o 
  -9   1  14       63.14       77.37     15.82 o 
  -8   1  14        2.46        0.04     10.94 o 
  -7   1  14      220.29      217.31     19.07 o 
  -6   1  14      216.19      191.22     18.26 o 
  -5   1  14      790.23      842.23     27.73 o 
  -4   1  14       60.68       57.99     14.62 o 
  -3   1  14      873.15      798.12     34.92 o 
  -2   1  14      261.86      198.54     19.88 o 
  -1   1  14      170.61      218.78     29.86 o 
   0   1  14       91.07       78.24     15.43 o 
   1   1  14       16.53       19.40     11.75 o 
   2   1  14       45.66       48.75     13.38 o 
   3   1  14      182.81      201.38     21.51 o 
   4   1  14       33.89       24.64     13.38 o 
   5   1  14       59.76       52.87     28.71 o 
   6   1  14      215.44      256.58     24.76 o 
   7   1  14       30.97       51.67     16.24 o 
   8   1  14      194.17      195.79     23.55 o 
   9   1  14       26.85       19.68     14.55 o 
 -10   2  14      505.47      465.71     48.23 o 
  -9   2  14       53.24       28.10     22.97 o 
  -8   2  14      115.45      138.78     17.86 o 
  -7   2  14      344.54      355.31     23.13 o 
  -6   2  14      571.11      636.36     30.25 o 
  -5   2  14      194.87      181.12     15.17 o 
  -4   2  14      559.48      562.93     27.82 o 
  -3   2  14       12.61       14.19     11.28 o 
  -2   2  14        2.76       24.11     12.18 o 
  -1   2  14       54.59       56.38     14.55 o 
   0   2  14       80.15       74.56     14.87 o 
   1   2  14       21.35        9.48     10.94 o 
   2   2  14       94.27       81.53     16.24 o 
   3   2  14        1.52      -13.48     10.91 o 
   4   2  14       41.11       34.45     14.62 o 
   5   2  14        1.23      -10.53     22.39 o 
   6   2  14       32.00       31.45     11.00 o 
   7   2  14       32.17       21.94     11.04 o 
   8   2  14        0.38        0.60     10.14 o 
   9   2  14      138.52      146.54     19.11 o 
  -9   3  14       31.94       56.18     15.82 o 
  -8   3  14        1.50       18.77     21.24 o 
  -7   3  14       99.96       74.28     15.82 o 
  -6   3  14       54.68       52.13     14.19 o 
  -5   3  14        0.59        6.73      9.51 o 
  -4   3  14       79.13       69.41     10.40 o 
  -3   3  14      108.60       98.09     12.66 o 
  -2   3  14       41.79       80.89     16.18 o 
  -1   3  14       78.58       73.03     15.43 o 
   0   3  14        0.07        5.15     11.75 o 
   1   3  14      157.79      158.69     29.28 o 
   2   3  14        7.88       12.67     15.50 o 
   3   3  14        0.76       -2.87     11.28 o 
   4   3  14      120.02      132.03     19.88 o 
   5   3  14      160.69      159.21     21.11 o 
   6   3  14       36.76       18.95     13.80 o 
   7   3  14       73.03       57.03     13.44 o 
   8   3  14        1.86       -4.45     10.15 o 
  -9   4  14       18.00       19.72     17.80 o 
  -8   4  14      163.96      157.18     19.88 o 
  -7   4  14      108.94      127.65     17.44 o 
  -6   4  14       92.97      101.90     13.92 o 
  -5   4  14      247.37      233.60     20.93 o 
  -4   4  14       92.21       99.79     13.17 o 
  -3   4  14        6.50        5.32      9.23 o 
  -2   4  14      274.50      256.02     18.78 o 
  -1   4  14      201.95      189.86     47.08 o 
   0   4  14       54.74       52.89     14.87 o 
   1   4  14       35.85       33.89     13.38 o 
   2   4  14       10.54       -8.51     12.63 o 
   3   4  14        0.92        6.74     12.41 o 
   4   4  14        3.23       -7.46     11.37 o 
   5   4  14        9.37        8.04     12.99 o 
   6   4  14       65.00       57.85     31.58 o 
   7   4  14       29.35       11.40     10.95 o 
   8   4  14       93.78       83.07     14.96 o 
  -8   5  14       15.45        3.81     14.19 o 
  -7   5  14      117.23      126.88     19.07 o 
  -6   5  14       33.75       18.58     13.52 o 
  -5   5  14      206.63      200.18     22.97 o 
  -4   5  14       54.42       63.93     12.36 o 
  -3   5  14      383.56      426.86     25.10 o 
  -2   5  14        0.67        9.75      9.09 o 
  -1   5  14        2.94       -3.73     11.28 o 
   0   5  14      244.00      239.57     24.11 o 
   1   5  14       13.28        4.40     10.11 o 
   2   5  14      599.33      646.60     28.91 o 
   3   5  14      349.13      401.47     33.46 o 
   4   5  14       14.03        8.21     13.52 o 
   5   5  14       10.95       15.95     14.19 o 
   6   5  14       17.06       21.95     24.69 o 
   7   5  14        0.20        9.81     19.52 o 
  -7   6  14      464.58      487.19     31.00 o 
  -6   6  14      372.35      426.34     44.78 o 
  -5   6  14        0.81       -0.50     12.69 o 
  -4   6  14      158.61      177.50     16.29 o 
  -3   6  14       21.16       34.33     12.21 o 
  -2   6  14      164.07      213.55     17.05 o 
  -1   6  14      146.41      147.68     15.34 o 
   0   6  14      178.19      188.64     29.86 o 
   1   6  14       53.79      104.00     18.68 o 
   2   6  14       36.17       36.65     30.43 o 
   3   6  14        9.62       19.56     13.38 o 
   4   6  14       35.50       23.12     15.50 o 
   5   6  14       79.16       74.54     18.26 o 
   6   6  14      179.32      198.04     25.13 o 
  -5   7  14       53.28       83.53     47.66 o 
  -4   7  14      297.91      301.25     20.24 o 
  -3   7  14      318.46      307.41     20.14 o 
  -2   7  14        1.34        3.40      9.50 o 
  -1   7  14      395.76      426.02     33.29 o 
   0   7  14        1.22        0.31     11.17 o 
   1   7  14        1.89       17.75     13.23 o 
   2   7  14      315.63      335.86     49.38 o 
   3   7  14      115.02      169.17     22.69 o 
   4   7  14      285.37      271.76     32.15 o 
   5   7  14       46.76       73.94     20.67 o 
  -3   8  14      117.34      149.12     16.87 o 
  -2   8  14        7.18        7.47     13.40 o 
  -1   8  14       96.87      116.99     16.12 o 
   0   8  14       25.86       17.18     11.31 o 
   1   8  14        7.01        7.46     16.65 o 
   2   8  14       19.78        9.65     14.19 o 
  -8   1  15        5.20      -11.17     11.75 o 
  -7   1  15      231.96      254.93     29.86 o 
  -5   1  15       77.54       73.64     16.24 o 
  -4   1  15       11.92       -3.83     10.94 o 
  -3   1  15       53.53       72.32     20.10 o 
  -2   1  15        2.43       13.78     16.65 o 
  -1   1  15       48.71       85.05     16.63 o 
   0   1  15        4.07       -0.62     10.46 o 
   1   1  15       85.04      103.62     18.26 o 
   2   1  15       49.85       33.30     14.62 o 
   3   1  15        5.89        3.96     10.94 o 
   4   1  15        7.48       -6.30     11.59 o 
   5   1  15       54.51       34.36     15.01 o 
   6   1  15       16.61       12.63     13.80 o 
   7   1  15       66.01       63.69     17.81 o 
  -8   2  15       11.53      -19.52     16.08 o 
  -7   2  15        4.75      -10.33     17.22 o 
  -6   2  15      271.87      300.86     32.15 o 
  -5   2  15       33.64       34.52     13.73 o 
  -4   2  15      614.33      637.64     32.88 o 
  -3   2  15       36.77       46.38     17.22 o 
  -2   2  15        7.49       28.71     18.37 o 
  -1   2  15       98.09       70.60     15.82 o 
   0   2  15      161.84      163.64     20.30 o 
   1   2  15        3.92        4.72     11.28 o 
   2   2  15      304.20      268.84     26.99 o 
   3   2  15        0.93        1.91     12.10 o 
   4   2  15      259.88      283.87     25.57 o 
   5   2  15      600.18      575.03     44.21 o 
   6   2  15       91.53      138.86     21.51 o 
   7   2  15      115.27      115.20     20.60 o 
  -7   3  15      860.65      977.23     55.12 o 
  -6   3  15       14.90       14.93     17.22 o 
  -5   3  15      151.75      209.40     20.11 o 
  -4   3  15      285.63      272.41     20.51 o 
  -3   3  15      422.49      505.87     69.47 o 
  -2   3  15       86.25       94.58     17.81 o 
  -1   3  15      431.06      399.62     28.00 o 
   0   3  15       21.36       36.84     30.43 o 
   1   3  15       33.03       54.91     18.95 o 
   2   3  15       96.52      113.06     19.07 o 
   3   3  15      133.80      142.92     20.69 o 
   4   3  15      146.87      170.39     22.23 o 
   5   3  15      411.40      384.77     29.63 o 
   6   3  15       40.43       44.42     16.63 o 
  -7   4  15       74.89       72.12     16.63 o 
  -6   4  15      181.08      184.95     20.30 o 
  -5   4  15       14.20       19.32     22.97 o 
  -4   4  15      327.55      357.55     20.57 o 
  -3   4  15       42.42       35.99     14.19 o 
  -2   4  15       87.11       94.46     15.06 o 
  -1   4  15       70.73       79.45     21.87 o 
   0   4  15      395.10      461.90     32.73 o 
   1   4  15      296.26      224.06     29.28 o 
   2   4  15      214.65      211.60     23.55 o 
   3   4  15       73.44       67.70     22.39 o 
   4   4  15       96.32      133.05     21.11 o 
   5   4  15       31.23       10.68     13.38 o 
   6   4  15      285.96      336.03     38.47 o 
  -6   5  15        0.34       -8.04     16.08 o 
  -5   5  15      371.45      360.35     45.36 o 
  -4   5  15        1.48        5.40     10.49 o 
  -3   5  15      248.26      280.16     29.86 o 
  -2   5  15       14.66        8.79     12.92 o 
  -1   5  15        2.91        0.63     16.08 o 
   0   5  15       48.55       67.80     16.51 o 
   1   5  15       37.73       13.78     11.00 o 
   2   5  15       11.28       -1.87     10.37 o 
   3   5  15      272.28      282.70     30.27 o 
   4   5  15        6.56      -10.19     10.86 o 
   5   5  15       80.15      103.04     20.11 o 
  -4   6  15       13.23       16.68     13.73 o 
  -3   6  15       31.43       29.68     11.79 o 
  -2   6  15      222.47      202.89     23.13 o 
  -1   6  15       36.64       42.79     16.08 o 
   0   6  15      100.17       98.73     19.88 o 
   1   6  15       18.09       36.46     16.18 o 
   2   6  15       32.36       25.63     18.37 o 
   3   6  15       15.19       -5.67     12.41 o 
  -5   0  16        7.22        8.04     17.22 o 
  -4   0  16      230.67      252.63     33.30 o 
  -3   0  16       51.23       62.01     24.11 o 
  -2   0  16      171.13      218.18     33.30 o 
  -1   0  16       66.15       33.30     20.67 o 
   0   0  16      163.46      213.59     33.30 o 
   1   0  16       92.94      117.13     27.56 o 
   2   0  16       68.01      160.77     31.00 o 
   3   0  16        6.09        1.15     17.22 o 
   4   0  16      187.67      177.99     33.30 o 
   5   0  16        5.31       12.63     21.82 o 
  -5   1  16       20.54       42.49     21.82 o 
  -4   1  16        0.35       -4.02     12.18 o 
  -3   1  16       42.00       24.15     14.19 o 
  -2   1  16        8.80       31.53     14.19 o 
  -1   1  16      143.53      124.54     19.07 o 
   0   1  16       41.55       31.75     13.73 o 
   1   1  16      114.03      119.97     20.30 o 
   2   1  16        6.85      -11.48     10.56 o 
   3   1  16      157.10      168.33     22.74 o 
   4   1  16       42.09       30.18     14.19 o 
   5   1  16       32.53       50.53     17.05 o 
  -5   2  16       51.66       63.16     25.26 o 
  -4   2  16      340.26      379.94     28.38 o 
  -3   2  16      163.62      146.68     31.00 o 
  -2   2  16        1.87        1.84     12.10 o 
  -1   2  16       24.35       29.92     14.05 o 
   0   2  16        0.87       -1.72     12.18 o 
   1   2  16       96.44       98.64     18.62 o 
   2   2  16       93.70       89.27     26.41 o 
   3   2  16        6.34        1.00     12.57 o 
   4   2  16       28.58       14.89     24.69 o 
  -4   3  16       68.59       56.43     13.89 o 
  -3   3  16       40.11       43.88     15.36 o 
  -2   3  16        8.88       -6.89     11.37 o 
  -1   3  16       15.50       29.54     14.55 o 
   0   3  16      283.36      295.16     31.00 o 
   1   3  16        0.95        2.05     13.21 o 
   2   3  16        5.69      -12.06     12.18 o 
   3   3  16       38.47       36.02     26.41 o 
  -3   4  16       53.82       43.38     16.65 o 
  -2   4  16       67.66       70.66     14.33 o 
  -1   4  16        2.95       13.25     18.28 o 
   0   4  16      110.46      160.15     23.13 o 
   1   4  16       20.08       30.58     15.36 o 
   2   4  16       99.25       68.52     21.24 o 
                                                 
